# Supplementary material for: A Hanks‐type bacterial kinase, PknS, directly phosphorylates the alternative sigma factor EcfK to promote resistance to protist predation
Source: FEBS J. 2026 Jan 8;293(9):2772–93. doi: 10.1111/febs.70384 (PMC13147305; doi:10.1111/febs.70384)
Supplement: Supplementary file 1 — Fig. S1. Analysis of PknS1–364 purification and autophosphorylation. Fig. S2. Functionality of Flag‐tagged versions of PknS in X. citri, evaluated by ability to complement the phenotype of the ΔpknS strain and restore the resistance to amoeba predation. Fig. S3. Crystal packing for PknS1–364M164A:CHIR‐124 co‐crystals and predicted structures of residues 1–81 in PknS. Fig S4. His6‐EcfK purification. Fig. S5. Mass spectra (A) and deconvoluted mass spectra (B) obtained by LC/MS analysis of His6‐EcfK incubated with ATP and PknS1‐364. Fig. S6. Mass spectra (A) and deconvoluted mass spectra (B) of His6‐EcfK with ATP, as determined by LC/MS analysis. Fig. S7. Mass spectra of phosphorylated peptides of His6‐EcfK identified by LC‐MS/MS. Fig. S8. Results of individual plaque assay experiments, which were combined and displayed as relative values in Fig. 5D. Fig. S9. Detailed views of potential contacts and charge complementarity between X. citri RpoC and the selected ECF sigma factors. Fig. S10. Quality assessment of AlphaFold3‐predicted structures of PknS shown in Fig. S3. Fig. S11. Quality assessment of the AlphaFold3‐predicted structure of Holo‐RNA Polymerase complexes for X. citri pv. citri 306 bound to sigma factor EcfK (XAC4128). Fig. S12. Quality assessment of the AlphaFold3‐predicted structure of Holo‐RNA Polymerase complexes for X. citri pv. citri 306 bound to sigma factor RfaY (XAC2814). Fig. S13. Quality assessment of the AlphaFold3‐predicted structure of Holo‐RNA Polymerase complexes for X. citri pv. citri 306 bound to sigma factor PrtI (XAC3989). Fig. S14. Quality assessment of the AlphaFold3‐predicted structure of Holo‐RNA Polymerase complexes for X. citri pv. citri 306 bound to sigma factor RpoE (XAC1380). Fig. S15. Quality assessment of the AlphaFold3‐predicted structure of Holo‐RNA Polymerase complexes for X. citri pv. citri 306 bound to sigma factor XAC0922. Fig. S16. Quality assessment of the AlphaFold3‐predicted structure of Holo‐RNA Polymerase complexes f [file FEBS-293-2772-s001.zip]

Archive with 3 entries (3 files):
- febs70384-sup-0001-Supinfo.pdf
- febs70384-sup-0002-TableS1.xlsx
- febs70384-sup-0003-TableS5.xlsx
