# Supplementary material for: A Hanks‐type bacterial kinase, PknS, directly phosphorylates the alternative sigma factor EcfK to promote resistance to protist predation
Source: FEBS J. 2026 Jan 8;293(9):2772–93. doi: 10.1111/febs.70384 (PMC13147305; doi:10.1111/febs.70384)
Supplement: Supplementary file 1 — Fig. S1. Analysis of PknS1–364 purification and autophosphorylation. Fig. S2. Functionality of Flag‐tagged versions of PknS in X. citri, evaluated by ability to complement the phenotype of the ΔpknS strain and restore the resistance to amoeba predation. Fig. S3. Crystal packing for PknS1–364M164A:CHIR‐124 co‐crystals and predicted structures of residues 1–81 in PknS. Fig S4. His6‐EcfK purification. Fig. S5. Mass spectra (A) and deconvoluted mass spectra (B) obtained by LC/MS analysis of His6‐EcfK incubated with ATP and PknS1‐364. Fig. S6. Mass spectra (A) and deconvoluted mass spectra (B) of His6‐EcfK with ATP, as determined by LC/MS analysis. Fig. S7. Mass spectra of phosphorylated peptides of His6‐EcfK identified by LC‐MS/MS. Fig. S8. Results of individual plaque assay experiments, which were combined and displayed as relative values in Fig. 5D. Fig. S9. Detailed views of potential contacts and charge complementarity between X. citri RpoC and the selected ECF sigma factors. Fig. S10. Quality assessment of AlphaFold3‐predicted structures of PknS shown in Fig. S3. Fig. S11. Quality assessment of the AlphaFold3‐predicted structure of Holo‐RNA Polymerase complexes for X. citri pv. citri 306 bound to sigma factor EcfK (XAC4128). Fig. S12. Quality assessment of the AlphaFold3‐predicted structure of Holo‐RNA Polymerase complexes for X. citri pv. citri 306 bound to sigma factor RfaY (XAC2814). Fig. S13. Quality assessment of the AlphaFold3‐predicted structure of Holo‐RNA Polymerase complexes for X. citri pv. citri 306 bound to sigma factor PrtI (XAC3989). Fig. S14. Quality assessment of the AlphaFold3‐predicted structure of Holo‐RNA Polymerase complexes for X. citri pv. citri 306 bound to sigma factor RpoE (XAC1380). Fig. S15. Quality assessment of the AlphaFold3‐predicted structure of Holo‐RNA Polymerase complexes for X. citri pv. citri 306 bound to sigma factor XAC0922. Fig. S16. Quality assessment of the AlphaFold3‐predicted structure of Holo‐RNA Polymerase complexes f [file FEBS-293-2772-s001.zip › febs70384-sup-0002-TableS1.xlsx]

## Sheet: Table S1
Table S1: Thermal shift data for all compounds of the Selleckchem library.
Ligand	∆Tm (℃)
	PknS-M164A	PknS		ND	Not Determined
CHIR-124	6.22463	0.539951
TPCA-1	4.27509	2.01217
AT9283	4.21567	ND
AEE788 (NVP-AEE788)	3.98183	0.741478
Dabrafenib (GSK2118436)	3.81153	ND
SGI-1776 free base	3.73701	0.483746
BI-D1870	3.04963	1.62665
Dasatinib	2.94518	0.203716
TWS119	2.77364	ND
MK-8776 (SCH 900776)	2.19851	ND
PLX-4720	2.17956	0.222603
JNJ-7706621	2.05338	2.53474
BIX 02189	2.03415	0.629517
PHA-767491	1.85702	0.686081
CCT137690	1.77141	1.51249
AZD8330	1.77069	0.613674
PP1	1.73018	0.430222
MK-2206 2HCl	1.68565	0.0916252
Piceatannol	1.67338	1.72519
Sunitinib Malate	1.63388	1.38937
R406	1.55744	1.37471
OSI-420	1.55728	0.822624
AP26113	1.52838	0.788776
GSK1904529A	1.49346	1.25624
PF-04217903	1.48092	1.92125
PRT062607 (P505-15)	1.42834	0.182156
AZD3463	1.42217	3.38778
Vemurafenib (PLX4032)	1.41372	ND
PIK-93	1.41212	-0.113476
Crenolanib (CP-868596)	1.40794	ND
PP121	1.3127	0.320538
PP242	1.29618	0.889587
PF-562271	1.29325	0.410526
CGI1746	1.27959	ND
PF-4708671	1.23847	0.521557
Quercetin	1.21542	2.17945
PF-477736	1.20238	1.23937
AZ 628	1.1317	ND
CZC24832	1.12795	0.0869408
Ibrutinib (PCI-32765)	1.11752	0.208603
NVP-AEW541	1.11624	0.214622
OSI-906 (Linsitinib)	1.11382	0.21698
R406 (free base)	1.10868	ND
Erlotinib HCl (OSI-744)	1.0961	ND
IPI-145 (INK1197)	1.08054	0.161674
Ro3280	1.07433	ND
PP2	1.03616	ND
CNX-2006	1.01761	ND
Fostamatinib (R788)	1.00584	ND
Pelitinib (EKB-569)	0.998077	-0.539619
PQ 401	0.988907	ND
Vandetanib (ZD6474)	0.987579	0.499081
SB203580	0.963619	0.697945
SP600125	0.949284	0.39336
MEK162 (ARRY-162)	0.94162	0.167099
PH-797804	0.927521	-0.161007
NVP-ADW742	0.92157	-0.413506
Icotinib	0.91634	-0.436157
OSI-027	0.877041	0.464313
MK-8745	0.874695	ND
Pimasertib (AS-703026)	0.865841	0.262753
AZ20	0.859493	0.639919
VS-5584 (SB2343)	0.856747	0.340355
Everolimus (RAD001)	0.855263	0.638413
Danusertib (PHA-739358)	0.84111	0.368774
Sotrastaurin	0.840225	ND
SGX-523	0.83184	0.564625
WZ3146	0.81583	1.62986
Varlitinib	0.797447	ND
3-Methyladenine	0.794994	ND
CYT387	0.790833	0.459534
AZD1480	0.790653	1.10006
JNK Inhibitor IX	0.77842	-0.279213
TSU-68 (SU6668)	0.777386	0.362698
TG100-115	0.773624	0.610798
XL019	0.772347	0.0761642
TG003	0.730713	ND
U0126-EtOH	0.726681	0.654301
Thiazovivin	0.652149	0.531258
AG-490 (Tyrphostin B42)	0.652088	0.689251
MK-2461	0.636837	ND
CX-6258 HCl	0.633537	ND
Genistein	0.624641	0.451344
CUDC-101	0.623295	0.664936
Tofacitinib (CP-690550) Citrate	0.611908	0.136471
Semaxanib (SU5416)	0.600464	ND
Tofacitinib (CP-690550)	0.59203	ND
TG100713	0.587173	0.239017
AZD4547	0.583748	0.28458
IPA-3	0.582401	ND
DCC-2036 (Rebastinib)	0.571339	0.817173
Acadesine	0.564934	0.279087
LDC000067	0.534527	0.128155
GSK650394	0.526855	0.685268
CYC116	0.519276	0.24622
SB590885	0.517174	0.450287
AS-252424	0.514664	ND
CUDC-907	0.497742	0.0948143
Losmapimod (GW856553X)	0.494091	ND
PF-00562271	0.491962	ND
WYE-354	0.482624	1.1573
Tandutinib (MLN518)	0.476322	0.410347
AT7519	0.465183	0.720188
WZ8040	0.462803	ND
GDC-0068	0.450165	ND
TG101209	0.448814	0.537304
RKI-1447	0.431648	1.22432
GSK690693	0.41737	ND
TAK-901	0.41713	0.806526
AS-604850	0.406868	0.0267525
Palbociclib (PD-0332991) HCl	0.404083	0.57542
AVL-292	0.397255	ND
TAE226 (NVP-TAE226)	0.387505	ND
H 89 2HCl	0.379868	1.37138
SNS-032 (BMS-387032)	0.376465	0.840378
Bosutinib (SKI-606)	0.374065	-1.28257
CHIR-99021 (CT99021) HCl	0.370205	ND
Afatinib (BIBW2992)	0.367062	ND
Lenvatinib (E7080)	0.36491	ND
GSK429286A	0.359303	0.331512
BMS-536924	0.348877	ND
CAL-101 (Idelalisib)	0.346027	-0.109982
PIK-293	0.342274	ND
SSR128129E	0.339268	ND
Tyrphostin AG 1296	0.338207	-0.316795
AZD2858	0.335598	ND
Butein	0.330635	0.0717812
WHI-P154	0.329903	0.340561
Fasudil (HA-1077) HCl	0.329296	0.746811
LY2603618	0.328804	0.858768
IMD 0354	0.325554	ND
TAK-632	0.313526	-0.363907
PF-04691502	0.301884	ND
AMG-458	0.296883	ND
VX-680 (Tozasertib)	0.296429	0.0734787
CCT129202	0.295307	ND
BYL719	0.293942	-0.34227
AZD2014	0.292042	ND
XMD8-92	0.287964	ND
SAR131675	0.287056	0.533558
LY2228820	0.285809	-0.470345
SB202190 (FHPI)	0.283356	0.695618
ZM 323881 HCl	0.273617	-0.427002
KN-93 Phosphate	0.27132	-0.380489
CH5132799	0.271187	0.349815
AZD7762	0.268528	-0.186989
KX2-391	0.255871	0.887886
Triciribine	0.249363	0.944531
PFK15	0.245205	-0.0754585
PD98059	0.244457	0.309971
Golvatinib (E7050)	0.242645	-0.384075
6H05	0.241051	0.589825
BMS-265246	0.239182	ND
VE-821	0.237167	ND
Roscovitine (Seliciclib)	0.231274	ND
DMSO	0.227581	0.257896
AMG-900	0.219612	ND
Barasertib (AZD1152-HQPA)	0.218323	1.02623
A66	0.198734	0.708653
Tivozanib (AV-951)	0.177071	ND
INK 128 (MLN0128)	0.167458	0.837116
SC-514	0.16494	0.459866
YM201636	0.159817	ND
Ponatinib (AP24534)	0.156773	-0.41116
Mubritinib (TAK 165)	0.156635	-0.0335579
R547	0.1492	ND
AZD6482	0.148624	0.254807
BMS-754807	0.144127	0.452728
Pacritinib (SB1518)	0.141758	0.0555763
Nilotinib (AMN-107)	0.141621	0.537422
UNC-AA-1-0013 (AAK1)	0.140545	ND
HS-173	0.138519	ND
LY294002	0.126347	0.835037
NMS-P937 (NMS1286937)	0.124977	ND
K-Ras(G12C) inhibitor 9	0.119801	ND
PD173074	0.114773	0.69619
Dinaciclib (SCH727965)	0.104107	ND
Filgotinib (GLPG0634)	0.102249	ND
SB415286	0.0904045	0.797089
Flavopiridol HCl	0.0881195	-0.173584
SMI-4a	0.0834503	-0.328255
ZM 39923 HCl	0.0821266	-0.32095
BI 2536	0.0790939	0.139202
PHA-680632	0.0780106	-0.259747
KRN 633	0.0774689	ND
TCS 359	0.0736046	-0.413643
WZ4003	0.0731468	0.804409
CEP-32496	0.0661354	ND
CEP-33779	0.065197	ND
GSK461364	0.0647507	0.678886
LY2784544	0.0631523	-1.54897
JNK-IN-8	0.0602608	0.261917
EHT 1864	0.0534515	ND
VX-745	0.0499496	0.323277
NU6027	0.049057	0.785347
GDC-0980 (RG7422)	0.0480652	1.15628
AT7867	0.0464897	ND
S-Ruxolitinib (INCB018424)	0.0391769	0.661133
Dovitinib (TKI-258)	0.0237999	0.468906
GSK1059615	0.0206223	0.389564
Gefitinib (ZD1839)	0.0192909	ND
PD173955	0.0148735	-0.118298
Tyrphostin AG 879	0.0118256	0.0974083
A-769662	0.00967407	-0.811748
Torin 2	0.00530624	0.268116
AZD5363	-0.00400543	-0.243839
GSK2334470	-0.00469589	-0.192192
GF109203X	-0.0072937	ND
TG101348 (SAR302503)	-0.00793076	-0.0851936
CAY10505	-0.0156059	0.121387
Imatinib (STI571)	-0.0338173	-0.270046
AZD1080	-0.034481	0.679855
TGX-221	-0.0359306	0.177715
GSK2126458 (GSK458)	-0.0381432	0.765869
WZ4002	-0.0438881	ND
AZD5438	-0.0439034	1.2704
PIK-75	-0.0528183	0.12661
AG-18	-0.0739517	0.109924
Go 6983	-0.0807266	1.3976
VX-702	-0.0851479	0.127682
ENMD-2076	-0.0922241	0.260368
TAK-715	-0.104122	0.379581
Vatalanib (PTK787) 2HCl	-0.106689	-0.392719
Chrysophanic Acid	-0.110138	0.530163
Refametinib (RDEA119)	-0.111206	ND
GNE-7915	-0.111469	ND
GDC-0941	-0.134308	ND
Motesanib Diphosphate (AMG-706)	-0.134994	0.393673
Milciclib (PHA-848125)	-0.138123	0.273735
WYE-125132 (WYE-132)	-0.15012	ND
Skepinone-L	-0.152111	ND
Cediranib (AZD2171)	-0.1553	0.119083
ETP-46464	-0.155682	0.0561829
A-674563	-0.159985	0.680447
GDC-0349	-0.167259	ND
SL-327	-0.169502	0.376034
BX-912	-0.17947	0.209564
Zotarolimus(ABT-578)	-0.186481	ND
ZSTK474	-0.188274	0.294456
BIX 02188	-0.190372	0.512955
PHA-665752	-0.194321	-0.0967865
NVP-BVU972	-0.204887	ND
GSK2636771	-0.216061	-0.486237
EHop-016	-0.222477	0.368256
GNE-9605	-0.222843	ND
PHT-427	-0.224957	ND
Tie2 kinase inhibitor	-0.226112	ND
CGK 733	-0.226967	-0.185947
DMSO	-0.227585	0.257896
AZD1208	-0.233177	-0.193935
Pazopanib	-0.233776	0.164894
SKI II	-0.234604	ND
Ruxolitinib (INCB018424)	-0.23988	-0.00235748
SB216763	-0.240929	0.672768
BMS-345541	-0.242783	ND
P276-00	-0.251461	-0.0332336
Wortmannin	-0.261604	ND
TAK-733	-0.265675	-0.324509
Imatinib Mesylate (STI571)	-0.269764	-0.181698
CP-673451	-0.271114	ND
PHA-793887	-0.275005	0.235458
NU7441 (KU-57788)	-0.288151	-0.85059
Rigosertib (ON-01910)	-0.298706	0.0445518
Enzastaurin (LY317615)	-0.322407	ND
BAY 11-7082	-0.328217	0.28825
Hesperadin	-0.337708	ND
GDC-0879	-0.351872	ND
JNJ-38877605	-0.353485	0.961651
IM-12	-0.385239	-0.928177
BS-181 HCl	-0.387009	ND
10058-F4	-0.404991	-0.968693
LP-935509 (AAK1)	-0.410049	ND
AR-A014418	-0.423595	ND
Y-27632 2HCl	-0.427635	0.157665
Nintedanib (BIBF 1120)	-0.427811	-0.216423
Alisertib (MLN8237)	-0.429901	ND
KU-0063794	-0.438644	-0.106056
PF-3758309	-0.446114	0.283077
AZD9291	-0.446121	1.543
WP1066	-0.446617	0.150749
Phenformin HCl	-0.446747	0.475739
PD0325901	-0.451084	0.218479
Trametinib (GSK1120212)	-0.470669	0.577236
NVP-BSK805 2HCl	-0.481495	0.475986
Axitinib	-0.483215	0.811703
MK-5108 (VX-689)	-0.489475	-1.42136
Saracatinib (AZD0530)	-0.504978	ND
Crizotinib (PF-02341066)	-0.516968	0.484795
CA75 (GAK)	-0.517925	0.178268
Palomid 529 (P529)	-0.533604	ND
AZD8055	-0.554283	0.0200653
NSC 23766	-0.571804	0.170971
Indirubin	-0.57703	-0.0375061
Rapamycin (Sirolimus)	-0.594151	-0.275124
CCT128930	-0.610008	0.886356
PI-103	-0.644249	0.421947
PF-543	-0.655586	-0.219059
KU-55933 (ATM Kinase Inhibitor)	-0.664219	0.254917
Selumetinib (AZD6244)	-0.674381	ND
Ki8751	-0.690533	-0.272968
WAY-600	-0.738819	ND
Masitinib (AB1010)	-0.832558	-0.0251961
Honokiol	-0.909374	-0.215408
Volasertib (BI 6727)	-0.963791	-0.605736
AG-1024	-1.03618	-1.58427
BKM120 (NVP-BKM120)	-1.09859	-0.0353622
Asiatic Acid	-1.25136	-0.147171
Foretinib (GSK1363089)	-1.61678	ND
Brivanib (BMS-540215)	-1.69548	ND
Fingolimod (FTY720) HCl	-1.78919	-1.54091
PD184352 (CI-1040)	-1.79817	ND
Degrasyn (WP1130)	-1.82389	-1.534
Linifanib (ABT-869)	ND	0.0241776
Amuvatinib (MP-470)	ND	ND
Lapatinib (GW-572016) Ditosylate	ND	ND
Sorafenib Tosylate	ND	ND
AC480 (BMS-599626)	ND	ND
HMN-214	ND	0.482689
Brivanib Alaninate (BMS-582664)	ND	-0.433239
CP-724714	ND	ND
Quizartinib (AC220)	ND	-1.8488
OSU-03012 (AR-12)	ND	ND
BIRB 796 (Doramapimod)	ND	2.82261
KW-2449	ND	0.955242
MGCD-265	ND	ND
XL147	ND	-2.21229
RAF265 (CHIR-265)	ND	ND
Temsirolimus (CCI-779)	ND	-0.206047
SU11274	ND	ND
MLN8054	ND	ND
Cabozantinib (XL184)	ND	ND
BMS-794833	ND	ND
Bardoxolone Methyl	ND	ND
Ridaforolimus (Deforolimus)	ND	-0.695053
Pazopanib HCl (GW786034 HCl)	ND	ND
BMS-777607	ND	ND
NVP-BHG712	ND	ND
Apatinib	ND	ND
GNF-5	ND	ND
OSI-930	ND	ND
BX-795	ND	ND
PD318088	ND	-2.08244
ZM 447439	ND	ND
KU-60019	ND	ND
PF-573228	ND	ND
AST-1306	ND	ND
SNS-314 Mesylate	ND	ND
Regorafenib (BAY 73-4506)	ND	ND
PIK-294	ND	ND
Aurora A Inhibitor I	ND	ND
SAR245409 (XL765)	ND	ND
AZD8931 (Sapitinib)	ND	ND
AZ 960	ND	ND
Telatinib	ND	ND
Staurosporine	ND	ND
GNF-2	ND	ND
GSK1838705A	ND	ND
BGT226 (NVP-BGT226)	ND	ND
ZCL278	ND	ND
GNE-0877	ND	ND
WH-4-023	ND	ND
BIO	ND	ND
Dovitinib (TKI-258) Dilactic Acid	ND	ND
GW5074	ND	ND
Cabozantinib malate (XL184)	ND	ND
VE-822	ND	1.00146
LY2835219	ND	ND
HER2-Inhibitor-1	ND	ND
Sorafenib	ND	ND
IKK-16 (IKK Inhibitor VII)	ND	ND
ZM 336372	ND	ND
Ro 31-8220 Mesylate	ND	ND
CNX-774	ND	ND
KN-62	ND	ND
Tyrphostin 9	ND	4.4968
LDK378	ND	-0.562523
DacNDinib (PF299804)	ND	ND
TAK-285	ND	ND
CO-1686 (AVL-301)	ND	0.266048
AG-1478 (Tyrphostin AG-1478)	ND	0.0814362
TIC10	ND	0.222435
ZM 306416	ND	ND
PD168393	ND	ND
GZD824	ND	ND
