# Supplementary material for: A Hanks‐type bacterial kinase, PknS, directly phosphorylates the alternative sigma factor EcfK to promote resistance to protist predation
Source: FEBS J. 2026 Jan 8;293(9):2772–93. doi: 10.1111/febs.70384 (PMC13147305; doi:10.1111/febs.70384)
Supplement: Supplementary file 1 — Fig. S1. Analysis of PknS1–364 purification and autophosphorylation. Fig. S2. Functionality of Flag‐tagged versions of PknS in X. citri, evaluated by ability to complement the phenotype of the ΔpknS strain and restore the resistance to amoeba predation. Fig. S3. Crystal packing for PknS1–364M164A:CHIR‐124 co‐crystals and predicted structures of residues 1–81 in PknS. Fig S4. His6‐EcfK purification. Fig. S5. Mass spectra (A) and deconvoluted mass spectra (B) obtained by LC/MS analysis of His6‐EcfK incubated with ATP and PknS1‐364. Fig. S6. Mass spectra (A) and deconvoluted mass spectra (B) of His6‐EcfK with ATP, as determined by LC/MS analysis. Fig. S7. Mass spectra of phosphorylated peptides of His6‐EcfK identified by LC‐MS/MS. Fig. S8. Results of individual plaque assay experiments, which were combined and displayed as relative values in Fig. 5D. Fig. S9. Detailed views of potential contacts and charge complementarity between X. citri RpoC and the selected ECF sigma factors. Fig. S10. Quality assessment of AlphaFold3‐predicted structures of PknS shown in Fig. S3. Fig. S11. Quality assessment of the AlphaFold3‐predicted structure of Holo‐RNA Polymerase complexes for X. citri pv. citri 306 bound to sigma factor EcfK (XAC4128). Fig. S12. Quality assessment of the AlphaFold3‐predicted structure of Holo‐RNA Polymerase complexes for X. citri pv. citri 306 bound to sigma factor RfaY (XAC2814). Fig. S13. Quality assessment of the AlphaFold3‐predicted structure of Holo‐RNA Polymerase complexes for X. citri pv. citri 306 bound to sigma factor PrtI (XAC3989). Fig. S14. Quality assessment of the AlphaFold3‐predicted structure of Holo‐RNA Polymerase complexes for X. citri pv. citri 306 bound to sigma factor RpoE (XAC1380). Fig. S15. Quality assessment of the AlphaFold3‐predicted structure of Holo‐RNA Polymerase complexes for X. citri pv. citri 306 bound to sigma factor XAC0922. Fig. S16. Quality assessment of the AlphaFold3‐predicted structure of Holo‐RNA Polymerase complexes f [file FEBS-293-2772-s001.zip › febs70384-sup-0003-TableS5.xlsx]

## Sheet: 20180905_LaCTAD_SGC_inj03_IA_
protein.key	protein.Entry	protein.Accession	protein.Description	protein.dataBaseType	protein.score	protein.falsePositiveRate	protein.avgMass	protein.MatchedProducts	protein.matchedPeptides	protein.digestPeps	protein.seqCover(%)	protein.MatchedPeptideIntenSum	protein.top3MatchedPeptideIntenSum	protein.MatchedProductIntenSum	protein.fmolOnColumn	protein.ngramOnColumn	protein.AutoCurate	protein.Key_ForHomologs	protein.SumForTotalProteins	peptide.Rank	peptide.Pass	peptide.matchType	peptide.modification	peptide.mhp	peptide.seq	peptide.OriginatingSeq	peptide.seqStart	peptide.seqLength	peptide.pI	peptide.componentID	peptide.MatchedProducts	peptide.UniqueProducts	peptide.ConsectiveMatchedProducts	peptide.ComplementaryMatchedProducts	peptide.rawScore	peptide.score	peptide.(X)-P Bond	peptide.MatchedProductsSumInten	peptide.MatchedProductsTheoretical	peptide.MatchedProductsString	peptide.ModelRT	peptide.Volume	peptide.CSA	peptide.ModelDrift	peptide.RelIntensity	peptide.AutoCurate	precursor.leID	precursor.mhp	precursor.mhpCal
1388	Q8PF57_XANAC	Q8PF57	Extracytoplasmic sigma factor OS=Xanthomonas axonopodis pv. citri (strain 306) OX=190486 GN=ecfR PE=3 SV=1	Regular	38422.5	0	19910.8	762	45	18	93.85	376934400	197426000	142355500			Green		1	1	Pass1	PepFrag1	None	800.466	VWLAAQL	VWLAAQL	172	7	6.13	4	12	12	10	5	18106.7	8.8424		12570840	6	b2b3b4b5b6b6*b7y1y2y2*y3y3*y4y4*y5y5*y6y6*y7*	36.0269	764	101.039	162.078	0.2737	Green	17472	800.468	800.468
1388	Q8PF57_XANAC	Q8PF57	Extracytoplasmic sigma factor OS=Xanthomonas axonopodis pv. citri (strain 306) OX=190486 GN=ecfR PE=3 SV=1	Regular	38422.5	0	19910.8	762	45	18	93.85	376934400	197426000	142355500			Green		0	2	Pass1	PepFrag1	None	2976.56	AFALTELVGFSVAEAAEQLEVSVPTLER	AFALTELVGFSVAEAAEQLEVSVPTLER	138	28	3.66	6	50	50	44	22	181717	9.844	Identified	29856560	48	b2b3b4b5b5°b6b7b7°b8b8°b9b9°b10b11b11°b12b12°b13b13°b14b14°b15b16b16°b17b17°b18b18°b19b19*b20b20*b21b21*b22b22°b23b23°b25b25°b26b26°b28b28*y1y2y3y4y5y5°y6y6°y7y7°y8y8°y9y10y11y11*y11°y12y12*y12°y13y13*y13°y14y14*y14°y15y15°y16y16*y16°y17y17°y18y18*y18°y19y19*y20y20°y21y21*y21°y22°y23y23*y24y24°y25y28	69.2841	2798	240.063	120.042	0.1495	Green	43168	2976.57	2976.57
1388	Q8PF57_XANAC	Q8PF57	Extracytoplasmic sigma factor OS=Xanthomonas axonopodis pv. citri (strain 306) OX=190486 GN=ecfR PE=3 SV=1	Regular	38422.5	0	19910.8	762	45	18	93.85	376934400	197426000	142355500			Green		0	3	Pass1	PepFrag1	None	1393.7	AHFYSVAALQMR	AHFYSVAALQMR	71	12	9.88	3	19	19	17	9	28465.8	9.0389		2030244	16	b2b3b4b5b5°b6b6°b7b7°b8b9b10b11°b12*y2y3y3*y4y4*y5y6y7y8y8*y8°y9y10y10°y11y12*	25.9818	1283	142.75	102.75	0.0188	Green	5835	1393.71	1393.71
1388	Q8PF57_XANAC	Q8PF57	Extracytoplasmic sigma factor OS=Xanthomonas axonopodis pv. citri (strain 306) OX=190486 GN=ecfR PE=3 SV=1	Regular	38422.5	0	19910.8	762	45	18	93.85	376934400	197426000	142355500			Green		0	4	Pass1	PepFrag1	None	3360.77	AFALTELVGFSVAEAAEQLEVSVPTLERDLR	AFALTELVGFSVAEAAEQLEVSVPTLERDLR	138	31	3.88	7	26	26	18	1	11353.2	8.6397	Identified	521996	19.1	b7°b9°b14°b18*b18°b21*b26b26°b27b28b29*b29°b31y2y4y7°y8y9y10y11y12y13y14y14*y15y15*y16y16*y17°y18y19y20y20°y21y22y23y23°y24y24°y25y26y26*y27°y29y29°y31	70.9122	3161	260.401	133.601	0.0013	Green	44135	3360.77	3360.77
1388	Q8PF57_XANAC	Q8PF57	Extracytoplasmic sigma factor OS=Xanthomonas axonopodis pv. citri (strain 306) OX=190486 GN=ecfR PE=3 SV=1	Regular	38422.5	0	19910.8	762	45	18	93.85	376934400	197426000	142355500			Green		0	5	Pass1	PepFrag1	None	1062.53	LEQGQQGFR	LEQGQQGFR	60	9	6.95	1	12	12	7	4	15861.4	8.7849		52124	9	b2b3b5b5*b6b8y1y2y3y4y4*y5y5*y6y6*y7*y8*y8°y9	12.2741	954	117.163	77.1634	0.0006	Green	405	1062.53	1062.53
1388	Q8PF57_XANAC	Q8PF57	Extracytoplasmic sigma factor OS=Xanthomonas axonopodis pv. citri (strain 306) OX=190486 GN=ecfR PE=3 SV=1	Regular	38422.5	0	19910.8	762	45	18	93.85	376934400	197426000	142355500			Green		0	6	Pass1	PepFrag1	None	3073.62	LGQAVTLTISLSDGAARPEALMLVADAFDK	LGQAVTLTISLSDGAARPEALMLVADAFDK	98	30	3.96	5	12	12	1	1	2466.7	7.9767	Identified	85970	11.7	b3*b5*b7b7*b9*b11*b14b15*b17b17°b18*b19b20b20°b21*b22b26b26°b30*y2y5°y10y21y26y28*y30	53.2292	2912	246.54	124.36	0.0004	Green	35018	3073.63	3073.63
1388	Q8PF57_XANAC	Q8PF57	Extracytoplasmic sigma factor OS=Xanthomonas axonopodis pv. citri (strain 306) OX=190486 GN=ecfR PE=3 SV=1	Regular	38422.5	0	19910.8	762	45	18	93.85	376934400	197426000	142355500			Green		0	7	Pass1	PepFrag1	None	1071.51	DEPGAGDALAR	DEPGAGDALAR	15	11	3.69	2	11	11	7	1	1853.5	7.8526	Identified	18787	6.5	b2b5°b7b10°y2y3y4y5y6y7y8y10y11	14.3976	950	116.836	76.8356	0.0002	Green	511	1071.51	1071.51
1388	Q8PF57_XANAC	Q8PF57	Extracytoplasmic sigma factor OS=Xanthomonas axonopodis pv. citri (strain 306) OX=190486 GN=ecfR PE=3 SV=1	Regular	38422.5	0	19910.8	762	45	18	93.85	376934400	197426000	142355500			Green		0	8	Pass1	PepFrag1	None	830.437	LAQVDER	LAQVDER	128	7	4.07	0	8	8	6	1	7151.11	8.439		6666	3.7	b3y1y2y3y3°y4y5y5*y5°y6y6*y7y7*	8.5388	758	100.509	161.018	0.0001	Green	326	830.437	830.437
1388	Q8PF57_XANAC	Q8PF57	Extracytoplasmic sigma factor OS=Xanthomonas axonopodis pv. citri (strain 306) OX=190486 GN=ecfR PE=3 SV=1	Regular	38422.5	0	19910.8	762	45	18	93.85	376934400	197426000	142355500			Green		0	9	Pass2	PepFrag2	None	1711.86	AGLQATELVHEAWMR	AGLQATELVHEAWMR	45	15	5.32	9	23	23	18	9	32134.7	9.0916		17448810	22	b2b3b4b4*b5b5*b6b6*b6°b7b7°b8b8*b8°b9b10b10°b11b13b14b15°y1y2y3y4y5y5°y6y6°y7y7°y8y9y9°y10°y11y11°y12*y12°y13*y13°y14*y15	31.6706	1580	164.008	69.3385	0.1005	Green	12099	1711.87	1711.87
1388	Q8PF57_XANAC	Q8PF57	Extracytoplasmic sigma factor OS=Xanthomonas axonopodis pv. citri (strain 306) OX=190486 GN=ecfR PE=3 SV=1	Regular	38422.5	0	19910.8	762	45	18	93.85	376934400	197426000	142355500			Green		0	10	Pass2	PepFrag2	None	892.489	QVYDVLR	QVYDVLR	26	7	6.51	8	12	12	8	4	10384.2	8.601		17544180	6	b1b1*b2b2*b3b3*b4b4*b4°b5b5*b5°b6°b7b7°y1y2y3y4y4°y5°y6y6°y7y7*	20.9394	828	106.606	173.211	0.0814	Green	3537	892.493	892.493
1388	Q8PF57_XANAC	Q8PF57	Extracytoplasmic sigma factor OS=Xanthomonas axonopodis pv. citri (strain 306) OX=190486 GN=ecfR PE=3 SV=1	Regular	38422.5	0	19910.8	762	45	18	93.85	376934400	197426000	142355500			Green		0	11	Pass2	PepFrag2	None	936.562	HLLVDLAR	HLLVDLAR	83	8	7.61	10	15	15	13	7	15002.5	8.7607		5075897	8	b1b2b3b4b5b5°b6b6°b7b7°b8y1y2y3y4y4°y5y5°y6y6°y7y7°	23.1757	901	112.783	72.7828	0.063	Green	4358	936.567	936.567
1388	Q8PF57_XANAC	Q8PF57	Extracytoplasmic sigma factor OS=Xanthomonas axonopodis pv. citri (strain 306) OX=190486 GN=ecfR PE=3 SV=1	Regular	38422.5	0	19910.8	762	45	18	93.85	376934400	197426000	142355500			Green		0	12	Pass2	PepFrag2	None	2867.44	MSELPITELLQAWQRDEPGAGDALAR	MSELPITELLQAWQRDEPGAGDALAR	0	26	3.92	44	1	1	0	0	281.496	7.0341	Identified	1876	3.3	b4y12°y14*	31.7938	2650	231.521	75.7605	0	Green	12210	2867.38	2867.38
1388	Q8PF57_XANAC	Q8PF57	Extracytoplasmic sigma factor OS=Xanthomonas axonopodis pv. citri (strain 306) OX=190486 GN=ecfR PE=3 SV=1	Regular	38422.5	0	19910.8	762	45	18	93.85	376934400	197426000	142355500			Green		0	13	Pass2	MissedCleavage	None	2311.25	AHFYSVAALQMRHLLVDLAR	AHFYSVAALQMRHLLVDLAR	71	20	9.88	13	33	33	30	14	41293.2	9.2005		2432746	32	b2b3b4b5b5°b6b6°b7b8b9b9°b10b11b11*b12b13b13°b14b17b20*y1y2y3y4y5y6y7y8y8°y9y10y11y11*y12y12*y13y13*y14y14*y14°y15y16y16*y16°y17y17*y17°y18y18*y18°y19y19*y20*	39.472	2184	203.514	61.7571	0.0285	Green	21416	2311.26	2311.26
1388	Q8PF57_XANAC	Q8PF57	Extracytoplasmic sigma factor OS=Xanthomonas axonopodis pv. citri (strain 306) OX=190486 GN=ecfR PE=3 SV=1	Regular	38422.5	0	19910.8	762	45	18	93.85	376934400	197426000	142355500			Green		0	14	Pass2	MissedCleavage	None	3175.69	AKAFALTELVGFSVAEAAEQLEVSVPTLER	AKAFALTELVGFSVAEAAEQLEVSVPTLER	136	30	4.08	17	54	54	48	23	109424	9.6237	Identified	3495730	47	b2b3b4b5b6b7b7°b8b8°b9b10b10°b11b12b12°b13b13°b14b14°b15b15°b16b17b17°b18b18°b19b19°b20b20°b21b21*b21°b22b22*b22°b23b23°b24b24°b25b25°b26b26*b26°b27b28b28*b29b30y1y2y2°y3y4y5y5°y6y7y7°y8y8°y9y9°y10y11y11*y11°y12y12*y13y13°y14y14°y15*y16y16*y17y17°y18y18°y19y19*y19°y20y20°y21*y21°y22y22°y24y24°y25y25°y26*y27*y28y28°y29y30y30*	63.1144	3000	251.482	127.655	0.0158	Green	40768	3175.7	3175.7
1388	Q8PF57_XANAC	Q8PF57	Extracytoplasmic sigma factor OS=Xanthomonas axonopodis pv. citri (strain 306) OX=190486 GN=ecfR PE=3 SV=1	Regular	38422.5	0	19910.8	762	45	18	93.85	376934400	197426000	142355500			Green		0	15	Pass2	MissedCleavage	None	1636.84	SRAHFYSVAALQMR	SRAHFYSVAALQMR	69	14	11.14	12	24	24	22	11	36903.6	9.1517		433483	20	b2b2°b3b3°b4b4°b5b5°b6b6°b7b7°b8b8°b9b10b11b12b12°b13b13°b14b14°y2y3y3*y4y4*y5y5*y6y6*y7y8y8*y8°y9y10y10*y10°y11y11°y12y12*y13*y14*	23.9564	1504	158.705	65.8036	0.0048	Green	4670	1636.84	1636.84
1388	Q8PF57_XANAC	Q8PF57	Extracytoplasmic sigma factor OS=Xanthomonas axonopodis pv. citri (strain 306) OX=190486 GN=ecfR PE=3 SV=1	Regular	38422.5	0	19910.8	762	45	18	93.85	376934400	197426000	142355500			Green		0	16	Pass2	MissedCleavage	None	3885.04	LGQAVTLTISLSDGAARPEALMLVADAFDKLAQVDER	LGQAVTLTISLSDGAARPEALMLVADAFDKLAQVDER	98	37	3.99	16	20	20	10	3	4084.57	8.1957	Identified	873067	21.7	b2b3b4b4*b5b6°b8°b10*b10°b11*b12°b14°b16*b17b17°b18b18*b20°b23°b29°b30*b31b32°b34b35b35°y5*y6°y8°y9*y13y13°y16y18°y20*y21*y23°y26y26°y27y27*y28y28°y30y31*y31°y32y32*y32°y33y33°y34y34*y36y37	60.3555	3670	287.654	103.827	0.0015	Green	39443	3885.05	3885.05
1388	Q8PF57_XANAC	Q8PF57	Extracytoplasmic sigma factor OS=Xanthomonas axonopodis pv. citri (strain 306) OX=190486 GN=ecfR PE=3 SV=1	Regular	38422.5	0	19910.8	762	45	18	93.85	376934400	197426000	142355500			Green		0	17	Pass2	MissedCleavage	None	3229.72	RLGQAVTLTISLSDGAARPEALMLVADAFDK	RLGQAVTLTISLSDGAARPEALMLVADAFDK	97	31	4.45	15	6	6	1	0	674.89	7.4138	Missing	11292	9.5	b6*b9b13b16°y5°y6y10y18°y19y19°y20	49.158	3060	254.824	87.4121	0.0002	Green	31882	3229.73	3229.73
1388	Q8PF57_XANAC	Q8PF57	Extracytoplasmic sigma factor OS=Xanthomonas axonopodis pv. citri (strain 306) OX=190486 GN=ecfR PE=3 SV=1	Regular	38422.5	0	19910.8	762	45	18	93.85	376934400	197426000	142355500			Green		0	18	Pass2	MissedCleavage	None	1422.75	QVYDVLRATAMR	QVYDVLRATAMR	26	12	9.6	11	3	3	2	0	381.181	7.1657		12799	5.7	b10°y8y9y10	25.9359	1327	145.996	57.3305	0.0001	Green	5788	1422.75	1422.75
1388	Q8PF57_XANAC	Q8PF57	Extracytoplasmic sigma factor OS=Xanthomonas axonopodis pv. citri (strain 306) OX=190486 GN=ecfR PE=3 SV=1	Regular	38422.5	0	19910.8	762	45	18	93.85	376934400	197426000	142355500			Green		0	19	Pass2	MissedCleavage	None	1549.88	HLLVDLARQQASAK	HLLVDLARQQASAK	83	14	9.98	14	11	11	5	2	1538.85	7.7718		17720	5.9	b2b5b9b12°b13*y2y3y4y4°y9y10°y11y12y12*y13y14	20.5857	1471	156.375	64.2502	0.0001	Green	3299	1549.88	1549.88
1388	Q8PF57_XANAC	Q8PF57	Extracytoplasmic sigma factor OS=Xanthomonas axonopodis pv. citri (strain 306) OX=190486 GN=ecfR PE=3 SV=1	Regular	38422.5	0	19910.8	762	45	18	93.85	376934400	197426000	142355500			Green		0	20	Pass2	VarMod	Phosphoryl+STY(6)	1791.82	AGLQATELVHEAWMR	AGLQATELVHEAWMR	45	15	5.32	19	23	23	19	10	32436.3	9.0956		42770330	22	b2b4b4*b5b5*b6b6*b6°b6-H3PO4b7b7*b7-H3PO4b8b8-H3PO4b9b9-H3PO4b10b10-H3PO4b11b11*b11-H3PO4b12b12-H3PO4b13b13-H3PO4b14b14-H3PO4y2y3y4y5y5°y6y6°y7y7°y8y8°y9y9°y10y11y11°y11-H3PO4y12°y13*y13°y14°y15	35.6281	1580	164.008	124.008	0.2278	Green	16994	1791.83	1791.83
1388	Q8PF57_XANAC	Q8PF57	Extracytoplasmic sigma factor OS=Xanthomonas axonopodis pv. citri (strain 306) OX=190486 GN=ecfR PE=3 SV=1	Regular	38422.5	0	19910.8	762	45	18	93.85	376934400	197426000	142355500			Green		0	21	Pass2	VarMod	Phosphoryl+STY(9)	1502.72	QVYDVLRATAMR	QVYDVLRATAMR	26	12	9.6	31	17	17	11	5	12442.6	8.6795		789604	16	b3b3*b4b4*b4°b5b5*b5°b6b6*b7*b7°b8°b9b9-H3PO4b11b11*b11°b12b12*b12-H3PO4y1y2y3y4-H3PO4y5y5-H3PO4y6-H3PO4y7y7-H3PO4y8y8-H3PO4y9y9°y9-H3PO4y10y10°y10-H3PO4y11y11-H3PO4y12y12*	25.3073	1327	145.996	105.996	0.0052	Green	5439	1502.72	1502.72
1388	Q8PF57_XANAC	Q8PF57	Extracytoplasmic sigma factor OS=Xanthomonas axonopodis pv. citri (strain 306) OX=190486 GN=ecfR PE=3 SV=1	Regular	38422.5	0	19910.8	762	45	18	93.85	376934400	197426000	142355500			Green		0	22	Pass2	VarMod	Phosphoryl+STY(8)	3965.01	LGQAVTLTISLSDGAARPEALMLVADAFDKLAQVDER	LGQAVTLTISLSDGAARPEALMLVADAFDKLAQVDER	98	37	3.99	38	41	41	26	12	17281.2	8.8222	Identified	1233887	29.5	b2b3b3*b4b5b7°b8-H3PO4b9b14b14-H3PO4b15b17b17-H3PO4b18*b18-H3PO4b19°b20-H3PO4b26b26*b26-H3PO4b29b31b32°b33b35y2y3y4y6y6*y7y8y9y9*y10y11y12*y12°y13y14y15y16y19*y20y20*y21°y23y24y24°y25°y26y27y27*y28y28°y29y30y30-H3PO4y31y31*y31-H3PO4y32y32-H3PO4y33y33-H3PO4y34y34-H3PO4y35y36y37	61.5583	3670	287.654	103.827	0.0036	Green	40110	3965.02	3965.02
1388	Q8PF57_XANAC	Q8PF57	Extracytoplasmic sigma factor OS=Xanthomonas axonopodis pv. citri (strain 306) OX=190486 GN=ecfR PE=3 SV=1	Regular	38422.5	0	19910.8	762	45	18	93.85	376934400	197426000	142355500			Green		0	23	Pass2	VarMod	Phosphoryl+STY(6)	3965.01	LGQAVTLTISLSDGAARPEALMLVADAFDKLAQVDER	LGQAVTLTISLSDGAARPEALMLVADAFDKLAQVDER	98	37	3.99	39	32	32	16	4	4107.4	8.1982	Identified	812535	26.7	b3b4b5b6-H3PO4b7b7-H3PO4b8-H3PO4b9-H3PO4b10b14b14°b15b16*b16°b17b18b18*b19-H3PO4b20b20-H3PO4b22°b22-H3PO4b23-H3PO4b25°b27b28b28-H3PO4b30b30°b34-H3PO4b35-H3PO4b37*y3y4y6y8y10y11y12*y12°y13y14y14*y15y16y18*y21*y24y25*y26y27y27*y28y28*y28°y29y29°y30y31y31°y32y32-H3PO4y33-H3PO4y34*y35°y36-H3PO4y37	62.6717	3670	287.654	103.827	0.0027	Green	40570	3965.02	3965.02
1388	Q8PF57_XANAC	Q8PF57	Extracytoplasmic sigma factor OS=Xanthomonas axonopodis pv. citri (strain 306) OX=190486 GN=ecfR PE=3 SV=1	Regular	38422.5	0	19910.8	762	45	18	93.85	376934400	197426000	142355500			Green		0	24	Pass2	VarMod	Oxidation+M(14)	1727.85	AGLQATELVHEAWMR	AGLQATELVHEAWMR	45	15	5.32	18	13	13	6	3	2749.96	8.0239		385194	19.1	b3b5b7b10°y2y5y6y7y8y9°y10y11y11°y12y12*y14y14*y14°y15	29.5073	1580	164.008	69.3385	0.0027	Green	9639	1727.86	1727.86
1388	Q8PF57_XANAC	Q8PF57	Extracytoplasmic sigma factor OS=Xanthomonas axonopodis pv. citri (strain 306) OX=190486 GN=ecfR PE=3 SV=1	Regular	38422.5	0	19910.8	762	45	18	93.85	376934400	197426000	142355500			Green		0	25	Pass2	VarMod	Phosphoryl+STY(7);Phosphoryl+STY(11)	3389.66	RLGQAVTLTISLSDGAARPEALMLVADAFDK	RLGQAVTLTISLSDGAARPEALMLVADAFDK	97	31	4.45	36	32	32	18	6	17409.3	8.8254	Identified	622196	23	b1b2b3b4b4*b5b6b7b7-H3PO4b8b8*b9°b9-H3PO4b10*b10°b11b11°b11-2(H3PO4)b12°b13b13*b13°b13-H3PO4b13-2(H3PO4)b14b14-H3PO4b15b16b16°b17b17°b17-H3PO4b18b18*b18°b18-2(H3PO4)b19-2(H3PO4)b20-2(H3PO4)b21-H3PO4b21-2(H3PO4)b22b22-H3PO4b23-H3PO4b23-2(H3PO4)b25°b25-H3PO4b25-2(H3PO4)b26b26-H3PO4b27°b27-2(H3PO4)b28*b28-H3PO4b30b30*b30°b31-H3PO4b31-2(H3PO4)y1y3y3°y4y4°y5y5°y6y7y8y10y12y12°y15°y16°y17y18y20y20°y23-…	53.0507	3060	254.824	129.883	0.0022	Green	34918	3389.66	3389.66
1388	Q8PF57_XANAC	Q8PF57	Extracytoplasmic sigma factor OS=Xanthomonas axonopodis pv. citri (strain 306) OX=190486 GN=ecfR PE=3 SV=1	Regular	38422.5	0	19910.8	762	45	18	93.85	376934400	197426000	142355500			Green		0	26	Pass2	VarMod	Phosphoryl+STY(11)	3309.69	RLGQAVTLTISLSDGAARPEALMLVADAFDK	RLGQAVTLTISLSDGAARPEALMLVADAFDK	97	31	4.45	34	19	19	10	1	4523.47	8.2401	Identified	437642	21.6	b3b14°b15°b17b17°b18°b19b20b22b23b23*b23°b24*b25b25°b28°b31°y1y2y4y4°y5y5°y6y16y16°y17y18y19y20y20°y21y31y31-H3PO4	51.9804	3060	254.824	129.883	0.0018	Green	34160	3309.69	3309.69
1388	Q8PF57_XANAC	Q8PF57	Extracytoplasmic sigma factor OS=Xanthomonas axonopodis pv. citri (strain 306) OX=190486 GN=ecfR PE=3 SV=1	Regular	38422.5	0	19910.8	762	45	18	93.85	376934400	197426000	142355500			Green		0	27	Pass2	VarMod	Phosphoryl+STY(7)	3309.69	RLGQAVTLTISLSDGAARPEALMLVADAFDK	RLGQAVTLTISLSDGAARPEALMLVADAFDK	97	31	4.45	33	21	21	7	4	9170.93	8.547	Identified	1143975	20.8	b3b4*b6*b10°b10-H3PO4b11°b15°b16-H3PO4b17*b19b21b22*b22°b23°b25b25*b26*b27b27°b29°y1y2y2°y3°y4y4°y5y6y6°y8y9y10y12y12°y13y16y17y18°y19y19°y21y24y24°y27-H3PO4y28°y29°y31	50.6051	3060	254.824	129.883	0.0016	Green	33288	3309.69	3309.69
1388	Q8PF57_XANAC	Q8PF57	Extracytoplasmic sigma factor OS=Xanthomonas axonopodis pv. citri (strain 306) OX=190486 GN=ecfR PE=3 SV=1	Regular	38422.5	0	19910.8	762	45	18	93.85	376934400	197426000	142355500			Green		0	28	Pass2	VarMod	Oxidation+M(14);Phosphoryl+STY(6)	1807.82	AGLQATELVHEAWMR	AGLQATELVHEAWMR	45	15	5.32	20	4	4	1	0	227.808	6.9422		141700	15.3	y3y6y6°y7y9y9°y10-H3PO4y12*y12°y14*	35.7465	1580	164.008	124.008	0.0015	Green	17139	1807.82	1807.82
1388	Q8PF57_XANAC	Q8PF57	Extracytoplasmic sigma factor OS=Xanthomonas axonopodis pv. citri (strain 306) OX=190486 GN=ecfR PE=3 SV=1	Regular	38422.5	0	19910.8	762	45	18	93.85	376934400	197426000	142355500			Green		0	29	Pass2	VarMod	Phosphoryl+STY(8);Phosphoryl+STY(12)	4044.98	LGQAVTLTISLSDGAARPEALMLVADAFDKLAQVDER	LGQAVTLTISLSDGAARPEALMLVADAFDKLAQVDER	98	37	3.99	42	41	41	22	11	6877.27	8.422	Identified	426581	19.7	b2b3b3*b4b5b6b7b7°b8-H3PO4b9b9-H3PO4b10b10°b10-H3PO4b11*b12b14-2(H3PO4)b16-H3PO4b16-2(H3PO4)b17b17*b17°b17-2(H3PO4)b18*b18°b18-H3PO4b19-H3PO4b21b21*b21-H3PO4b23b23°b23-H3PO4b24°b25b25*b25°b25-H3PO4b26°b27b28-H3PO4b29b30b30-H3PO4b31°b31-H3PO4b32*b32-H3PO4b33b34b34*b34°b35-H3PO4b35-2(H3PO4)b36*b37-H3PO4b37-2(H3PO4)y1y2y3y3°y6y6*y6°y7y8y9y10y10*y10°y11y11*y12°y14*y14°y15y15*y16y16*y16°y17y20y20*y21y…	64.9898	3670	287.654	103.827	0.0012	Green	41561	4044.98	4044.98
1388	Q8PF57_XANAC	Q8PF57	Extracytoplasmic sigma factor OS=Xanthomonas axonopodis pv. citri (strain 306) OX=190486 GN=ecfR PE=3 SV=1	Regular	38422.5	0	19910.8	762	45	18	93.85	376934400	197426000	142355500			Green		0	30	Pass2	VarMod	Oxidation+M(11)	1409.7	AHFYSVAALQMR	AHFYSVAALQMR	71	12	9.88	21	14	14	9	4	14342.3	8.7412		29644	9.9	b2b3b4b5b5°b7°b10y2y3y3*y4y5y7y9y10y11y11°y12	22.5172	1283	142.75	102.75	0.0006	Green	4098	1409.7	1409.7
1388	Q8PF57_XANAC	Q8PF57	Extracytoplasmic sigma factor OS=Xanthomonas axonopodis pv. citri (strain 306) OX=190486 GN=ecfR PE=3 SV=1	Regular	38422.5	0	19910.8	762	45	18	93.85	376934400	197426000	142355500			Green		0	31	Pass2	VarMod	Phosphoryl+STY(6);Phosphoryl+STY(8)	3233.56	LGQAVTLTISLSDGAARPEALMLVADAFDK	LGQAVTLTISLSDGAARPEALMLVADAFDK	98	30	3.96	29	15	15	4	2	5171.98	8.2982	Identified	39749	13.6	b3b3*b4b5b7-H3PO4b10*b10°b11*b11°b12*b14-2(H3PO4)b17-H3PO4b18°b20-2(H3PO4)b22-H3PO4b24b25*b26b28b28-2(H3PO4)y4y6y10y12°y15°y18y19y20y20°y22y24y26-H3PO4y29y30*	70.61	2912	246.54	124.36	0.0005	Green	43704	3233.56	3233.56
1388	Q8PF57_XANAC	Q8PF57	Extracytoplasmic sigma factor OS=Xanthomonas axonopodis pv. citri (strain 306) OX=190486 GN=ecfR PE=3 SV=1	Regular	38422.5	0	19910.8	762	45	18	93.85	376934400	197426000	142355500			Green		0	32	Pass2	VarMod	Phosphoryl+STY(6)	3153.59	LGQAVTLTISLSDGAARPEALMLVADAFDK	LGQAVTLTISLSDGAARPEALMLVADAFDK	98	30	3.96	24	4	4	0	1	391.145	7.1769	Missing	3758	10.2	b8-H3PO4b11*b12b20b25*b28b28-H3PO4y2	70.5165	2912	246.54	124.36	0.0002	Green	43671	3153.59	3153.59
1388	Q8PF57_XANAC	Q8PF57	Extracytoplasmic sigma factor OS=Xanthomonas axonopodis pv. citri (strain 306) OX=190486 GN=ecfR PE=3 SV=1	Regular	38422.5	0	19910.8	762	45	18	93.85	376934400	197426000	142355500			Green		0	33	Pass2	VarMod	Oxidation+M(22)	3901.04	LGQAVTLTISLSDGAARPEALMLVADAFDKLAQVDER	LGQAVTLTISLSDGAARPEALMLVADAFDKLAQVDER	98	37	3.99	37	21	21	9	1	2850.24	8.0395	Identified	129419	9.2	b1b3b3*b5*b8°b16b16°b17*b17°b18°b23*b26b29°b31°b36*y2y3y3°y4y6y6°y7y8y9y10y10°y12y13y13*y13°y14y14°y15y16*y17y18*y19°y22°y23*y25°y26y28*y30y32y34	58.0814	3670	287.654	103.827	0.0001	Green	37879	3901.04	3901.04
1388	Q8PF57_XANAC	Q8PF57	Extracytoplasmic sigma factor OS=Xanthomonas axonopodis pv. citri (strain 306) OX=190486 GN=ecfR PE=3 SV=1	Regular	38422.5	0	19910.8	762	45	18	93.85	376934400	197426000	142355500			Green		0	34	Pass2	VarMod	Phosphoryl+STY(8);Phosphoryl+STY(12)	3233.56	LGQAVTLTISLSDGAARPEALMLVADAFDK	LGQAVTLTISLSDGAARPEALMLVADAFDK	98	30	3.96	30	5	5	0	0	1015.72	7.5914	Missing	10685	8.2	b6°b9b10-H3PO4b19-H3PO4b21*b26°y1y6y6°y10y12y19-H3PO4y24°	69.6149	2912	246.54	124.36	0.0001	Green	43404	3233.56	3233.56
1388	Q8PF57_XANAC	Q8PF57	Extracytoplasmic sigma factor OS=Xanthomonas axonopodis pv. citri (strain 306) OX=190486 GN=ecfR PE=3 SV=1	Regular	38422.5	0	19910.8	762	45	18	93.85	376934400	197426000	142355500			Green		0	35	Pass2	VarMod	Phosphoryl+STY(6);Phosphoryl+STY(10)	4044.98	LGQAVTLTISLSDGAARPEALMLVADAFDKLAQVDER	LGQAVTLTISLSDGAARPEALMLVADAFDKLAQVDER	98	37	3.99	41	6	6	1	0	648.766	7.3967	Missing	62987	8.7	b31b31°b33°b35-H3PO4y8y14°y16y17y24y32-2(H3PO4)y33-H3PO4y36-H3PO4y36-2(H3PO4)y37	70.6285	3670	287.654	151.769	0.0001	Green	43712	4044.98	4044.98
1388	Q8PF57_XANAC	Q8PF57	Extracytoplasmic sigma factor OS=Xanthomonas axonopodis pv. citri (strain 306) OX=190486 GN=ecfR PE=3 SV=1	Regular	38422.5	0	19910.8	762	45	18	93.85	376934400	197426000	142355500			Green		0	36	Pass2	VarMod	Phosphoryl+STY(10)	3153.59	LGQAVTLTISLSDGAARPEALMLVADAFDK	LGQAVTLTISLSDGAARPEALMLVADAFDK	98	30	3.96	25	9	9	1	0	765.865	7.4687	Missing	25658	7.5	b4*b5b6b6°b7°b9°b10-H3PO4b12b14*b15b15*b20°b20-H3PO4b28b29°y5y9°y12y18°y19y25°y26-H3PO4y27	66.7385	2912	246.54	124.36	0.0001	Green	42166	3153.59	3153.59
1388	Q8PF57_XANAC	Q8PF57	Extracytoplasmic sigma factor OS=Xanthomonas axonopodis pv. citri (strain 306) OX=190486 GN=ecfR PE=3 SV=1	Regular	38422.5	0	19910.8	762	45	18	93.85	376934400	197426000	142355500			Green		0	37	Pass2	VarMod	Phosphoryl+STY(*)	3153.59	LGQAVTLTISLSDGAARPEALMLVADAFDK	LGQAVTLTISLSDGAARPEALMLVADAFDK	98	30	3.96	27	7	7	1	0	2624.9	8.0037	Identified	13707	7.2	b3b5b6*b7°b9°b17*b17-H3PO4b20b20-H3PO4y2y5°y6°y7y12y12°y13y18°y25°y28*	64.2502	2912	246.54	124.36	0.0001	Green	41316	3153.59	3153.59
1388	Q8PF57_XANAC	Q8PF57	Extracytoplasmic sigma factor OS=Xanthomonas axonopodis pv. citri (strain 306) OX=190486 GN=ecfR PE=3 SV=1	Regular	38422.5	0	19910.8	762	45	18	93.85	376934400	197426000	142355500			Green		0	38	Pass2	VarMod	Phosphoryl+STY(6);Phosphoryl+STY(12)	3233.56	LGQAVTLTISLSDGAARPEALMLVADAFDK	LGQAVTLTISLSDGAARPEALMLVADAFDK	98	30	3.96	28	8	8	2	0	980.929	7.5762	Identified	10304	6.1	b6-H3PO4b7b9-H3PO4b11*b12-2(H3PO4)b14-2(H3PO4)b16b16-H3PO4b17b17°b28°y2°y5y9y10y12y12°y18y30*	67.9137	2912	246.54	124.36	0.0001	Green	42627	3233.55	3233.55
1388	Q8PF57_XANAC	Q8PF57	Extracytoplasmic sigma factor OS=Xanthomonas axonopodis pv. citri (strain 306) OX=190486 GN=ecfR PE=3 SV=1	Regular	38422.5	0	19910.8	762	45	18	93.85	376934400	197426000	142355500			Green		0	39	Pass2	VarMod	Oxidation+M(22);Phosphoryl+STY(10)	3981	LGQAVTLTISLSDGAARPEALMLVADAFDKLAQVDER	LGQAVTLTISLSDGAARPEALMLVADAFDKLAQVDER	98	37	3.99	40	17	17	6	0	925.531	7.551	Missing	90201	5.8	b10b11°b12b18*b26-H3PO4b34-H3PO4y2y3y4y6y7y8y10y10°y11y12y14y17y17°y19y19°y21y26y29*y29-H3PO4y30*y33°y34y36*	60.6782	3670	287.654	103.827	0	Green	39541	3981.01	3981.01
1388	Q8PF57_XANAC	Q8PF57	Extracytoplasmic sigma factor OS=Xanthomonas axonopodis pv. citri (strain 306) OX=190486 GN=ecfR PE=3 SV=1	Regular	38422.5	0	19910.8	762	45	18	93.85	376934400	197426000	142355500			Green		0	40	Pass2	VarMod	Phosphoryl+STY(8)	3153.59	LGQAVTLTISLSDGAARPEALMLVADAFDK	LGQAVTLTISLSDGAARPEALMLVADAFDK	98	30	3.96	26	6	6	1	0	742.976	7.4556	Identified	11681	5.3	b12b13b16°b20-H3PO4y2°y3y8y13y16	54.919	2912	246.54	206.54	0	Green	36008	3153.59	3153.59
1388	Q8PF57_XANAC	Q8PF57	Extracytoplasmic sigma factor OS=Xanthomonas axonopodis pv. citri (strain 306) OX=190486 GN=ecfR PE=3 SV=1	Regular	38422.5	0	19910.8	762	45	18	93.85	376934400	197426000	142355500			Green		0	41	Pass2	VarMod	Oxidation+M(22)	3089.62	LGQAVTLTISLSDGAARPEALMLVADAFDK	LGQAVTLTISLSDGAARPEALMLVADAFDK	98	30	3.96	22	2	2	0	0	191.286	6.8663	Missing	11926	4.1	b11b14°b16*b20°b23b25°y16°y18°y26°	38.4166	2912	246.54	83.2699	0	Green	20156	3089.62	3089.62
1388	Q8PF57_XANAC	Q8PF57	Extracytoplasmic sigma factor OS=Xanthomonas axonopodis pv. citri (strain 306) OX=190486 GN=ecfR PE=3 SV=1	Regular	38422.5	0	19910.8	762	45	18	93.85	376934400	197426000	142355500			Green		0	42	Pass2	VarMod	Phosphoryl+STY(13)	3309.69	RLGQAVTLTISLSDGAARPEALMLVADAFDK	RLGQAVTLTISLSDGAARPEALMLVADAFDK	97	31	4.45	32	5	5	0	0	651.1	7.3982	Identified	26559	4	b2b7b7°b9b9°b12*b17°b18-H3PO4b19b27*y6y10°y24°y24-H3PO4	47.6751	3060	254.824	87.4121	0	Green	30454	3309.69	3309.69
1388	Q8PF57_XANAC	Q8PF57	Extracytoplasmic sigma factor OS=Xanthomonas axonopodis pv. citri (strain 306) OX=190486 GN=ecfR PE=3 SV=1	Regular	38422.5	0	19910.8	762	45	18	93.85	376934400	197426000	142355500			Green		0	43	Pass2	VarMod	Phosphoryl+STY(*);Phosphoryl+STY(*)	3389.66	RLGQAVTLTISLSDGAARPEALMLVADAFDK	RLGQAVTLTISLSDGAARPEALMLVADAFDK	97	31	4.45	35	5	5	0	1	322.089	7.0926	Missing	6999	3.5	b2b4b5*b9b11-H3PO4b13*b14b19-2(H3PO4)b22*b23°b23-2(H3PO4)b26*b31*y15°y17	66.9201	3060	254.824	129.883	0	Green	42274	3389.65	3389.65
1388	Q8PF57_XANAC	Q8PF57	Extracytoplasmic sigma factor OS=Xanthomonas axonopodis pv. citri (strain 306) OX=190486 GN=ecfR PE=3 SV=1	Regular	38422.5	0	19910.8	762	45	18	93.85	376934400	197426000	142355500			Green		0	44	Pass2	VarMod	Oxidation+M(22);Phosphoryl+STY(10);Phosphoryl+STY(12)	4060.97	LGQAVTLTISLSDGAARPEALMLVADAFDKLAQVDER	LGQAVTLTISLSDGAARPEALMLVADAFDKLAQVDER	98	37	3.99	43	13	13	7	0	1701.48	7.8154	Identified	64488	3.7	b3b3*b4b4*b5b6°b7°b8°b9°b10°b11°b17-2(H3PO4)b18*b26*b28-H3PO4b35-H3PO4y3y4y7y9y9*y10y11y12y14y15y15°y19°y27*y30y31*y31-H3PO4y32-H3PO4y37-H3PO4	54.9089	3670	287.654	103.827	0	Green	35997	4060.98	4060.98
1388	Q8PF57_XANAC	Q8PF57	Extracytoplasmic sigma factor OS=Xanthomonas axonopodis pv. citri (strain 306) OX=190486 GN=ecfR PE=3 SV=1	Regular	38422.5	0	19910.8	762	45	18	93.85	376934400	197426000	142355500			Green		0	45	Pass2	VarMod	Phosphoryl+STY(*)	3153.59	LGQAVTLTISLSDGAARPEALMLVADAFDK	LGQAVTLTISLSDGAARPEALMLVADAFDK	98	30	3.96	23	3	3	0	0	429.264	7.2173	Identified	2031	3.3	b17-H3PO4y5y5°y15°y17y19	60.4015	2912	246.54	206.54	0	Green	39459	3153.59	3153.59
1388	Q8PF57_XANAC	Q8PF57	Extracytoplasmic sigma factor OS=Xanthomonas axonopodis pv. citri (strain 306) OX=190486 GN=ecfR PE=3 SV=1	Regular	38422.5	0	19910.8	762	45	18	93.85	376934400	197426000	142355500			Green		0	46	Pass2	InSource	None	764.43	VYDVLR	QVYDVLR	27	6	6.78	8	2	2	0	0	879.868	0		10856	0	b2b4	20.9484	714	96.581	153.162	0.0012	Green	3574	764.431	764.431
1388	Q8PF57_XANAC	Q8PF57	Extracytoplasmic sigma factor OS=Xanthomonas axonopodis pv. citri (strain 306) OX=190486 GN=ecfR PE=3 SV=1	Regular	38422.5	0	19910.8	762	45	18	93.85	376934400	197426000	142355500			Green		0	47	Pass2	InSource	None	502.298	DVLR	QVYDVLR	29	4	6.89	8	1	1	0	0	17.4431	0		14722	0	b1°b2b2°	20.9499	468	72.877	105.754	0.001	Green	3578	502.299	502.299
1388	Q8PF57_XANAC	Q8PF57	Extracytoplasmic sigma factor OS=Xanthomonas axonopodis pv. citri (strain 306) OX=190486 GN=ecfR PE=3 SV=1	Regular	38422.5	0	19910.8	762	45	18	93.85	376934400	197426000	142355500			Green		0	48	Pass2	InSource	None	618.339	ALQMR	AHFYSVAALQMR	78	5	11.09	3	0	0	0	0	37.2906	0		0	0		25.9365	577	83.7935	127.587	0.0007	Green	5790	618.337	618.337
1388	Q8PF57_XANAC	Q8PF57	Extracytoplasmic sigma factor OS=Xanthomonas axonopodis pv. citri (strain 306) OX=190486 GN=ecfR PE=3 SV=1	Regular	38422.5	0	19910.8	762	45	18	93.85	376934400	197426000	142355500			Green		0	49	Pass2	InSource	None	829.377	HEAWMR	AGLQATELVHEAWMR	54	6	7.62	19	2	2	1	0	152.894	0		188021	0	b2b2°b3b3°	35.6054	729	97.929	155.858	0.0005	Green	16925	829.376	829.376
1388	Q8PF57_XANAC	Q8PF57	Extracytoplasmic sigma factor OS=Xanthomonas axonopodis pv. citri (strain 306) OX=190486 GN=ecfR PE=3 SV=1	Regular	38422.5	0	19910.8	762	45	18	93.85	376934400	197426000	142355500			Green		0	50	Pass2	InSource	None	474.267	DLAR	HLLVDLAR	87	4	6.89	10	0	0	0	0	46.9205	0		0	0		23.1732	430	68.8766	97.7533	0.0004	Green	4348	474.267	474.267
1388	Q8PF57_XANAC	Q8PF57	Extracytoplasmic sigma factor OS=Xanthomonas axonopodis pv. citri (strain 306) OX=190486 GN=ecfR PE=3 SV=1	Regular	38422.5	0	19910.8	762	45	18	93.85	376934400	197426000	142355500			Green		0	51	Pass2	InSource	None	829.377	HEAWMR	AGLQATELVHEAWMR	54	6	7.62	9	3	3	2	0	130.905	0		186095	0	b1b2b2°b3b3°b4°	31.6783	729	97.929	155.858	0.0004	Green	12122	829.379	829.379
1388	Q8PF57_XANAC	Q8PF57	Extracytoplasmic sigma factor OS=Xanthomonas axonopodis pv. citri (strain 306) OX=190486 GN=ecfR PE=3 SV=1	Regular	38422.5	0	19910.8	762	45	18	93.85	376934400	197426000	142355500			Green		0	52	Pass2	InSource	None	689.376	AALQMR	AHFYSVAALQMR	77	6	11.09	3	0	0	0	0	81.8848	0		0	0		25.9882	644	90.1606	140.321	0.0003	Green	5851	689.376	689.376
1388	Q8PF57_XANAC	Q8PF57	Extracytoplasmic sigma factor OS=Xanthomonas axonopodis pv. citri (strain 306) OX=190486 GN=ecfR PE=3 SV=1	Regular	38422.5	0	19910.8	762	45	18	93.85	376934400	197426000	142355500			Green		0	53	Pass2	InSource	None	776.373	AHFYSVA	AHFYSVAALQMR	71	7	7.79	3	0	0	0	0	189.187	0		4442	0	y4°	25.9844	706	95.8582	151.716	0.0003	Green	5841	776.372	776.372
1388	Q8PF57_XANAC	Q8PF57	Extracytoplasmic sigma factor OS=Xanthomonas axonopodis pv. citri (strain 306) OX=190486 GN=ecfR PE=3 SV=1	Regular	38422.5	0	19910.8	762	45	18	93.85	376934400	197426000	142355500			Green		0	54	Pass2	InSource	None	434.218	QMR	AHFYSVAALQMR	80	3	10.81	3	1	1	0	0	21.7601	0		3410	0	b2b2*	25.9895	386	64.0941	88.1881	0.0002	Green	5854	434.218	434.218
1388	Q8PF57_XANAC	Q8PF57	Extracytoplasmic sigma factor OS=Xanthomonas axonopodis pv. citri (strain 306) OX=190486 GN=ecfR PE=3 SV=1	Regular	38422.5	0	19910.8	762	45	18	93.85	376934400	197426000	142355500			Green		0	55	Pass2	InSource	None	1185.61	FYSVAALQMR	AHFYSVAALQMR	73	10	9.6	3	0	0	0	0	160.859	0		10090	0	b3°b4°	25.9852	1098	128.675	217.35	0.0002	Green	5844	1185.61	1185.61
1388	Q8PF57_XANAC	Q8PF57	Extracytoplasmic sigma factor OS=Xanthomonas axonopodis pv. citri (strain 306) OX=190486 GN=ecfR PE=3 SV=1	Regular	38422.5	0	19910.8	762	45	18	93.85	376934400	197426000	142355500			Green		0	56	Pass2	InSource	None	588.266	QVYDV	QVYDVLR	26	5	3.12	8	0	0	0	0	64.9917	0		0	0		20.9468	556	81.7478	123.496	0.0001	Green	3568	588.266	588.266
1388	Q8PF57_XANAC	Q8PF57	Extracytoplasmic sigma factor OS=Xanthomonas axonopodis pv. citri (strain 306) OX=190486 GN=ecfR PE=3 SV=1	Regular	38422.5	0	19910.8	762	45	18	93.85	376934400	197426000	142355500			Green		0	57	Pass2	InSource	None	606.267	AHFYS	AHFYSVAALQMR	71	5	7.79	3	1	1	0	0	23.7084	0		2674	0	y1y2°	25.9896	534	79.5769	119.154	0.0001	Green	5855	606.266	606.266
1388	Q8PF57_XANAC	Q8PF57	Extracytoplasmic sigma factor OS=Xanthomonas axonopodis pv. citri (strain 306) OX=190486 GN=ecfR PE=3 SV=1	Regular	38422.5	0	19910.8	762	45	18	93.85	376934400	197426000	142355500			Green		0	58	Pass2	InSource	None	463.303	HLLV	HLLVDLAR	83	4	7.61	10	0	0	0	0	48.1501	0		0	0		23.1753	471	73.1881	106.376	0.0001	Green	4356	463.303	463.303
1388	Q8PF57_XANAC	Q8PF57	Extracytoplasmic sigma factor OS=Xanthomonas axonopodis pv. citri (strain 306) OX=190486 GN=ecfR PE=3 SV=1	Regular	38422.5	0	19910.8	762	45	18	93.85	376934400	197426000	142355500			Green		0	59	Pass2	InSource	None	387.271	VLR	QVYDVLR	30	3	11.05	8	3	3	2	0	107.049	0		25055	0	b1b2b3	20.9488	377	63.0939	86.1877	0.0001	Green	3577	387.272	387.272
1388	Q8PF57_XANAC	Q8PF57	Extracytoplasmic sigma factor OS=Xanthomonas axonopodis pv. citri (strain 306) OX=190486 GN=ecfR PE=3 SV=1	Regular	38422.5	0	19910.8	762	45	18	93.85	376934400	197426000	142355500			Green		0	60	Pass2	InSource	None	1705.99	VAALQMRHLLVDLAR	AHFYSVAALQMRHLLVDLAR	76	15	10.89	13	4	4	2	0	210.368	0		21916	0	b10b11b12y11*y13y13*	39.4639	1650	168.817	128.817	0.0001	Green	21392	1705.99	1705.99
1388	Q8PF57_XANAC	Q8PF57	Extracytoplasmic sigma factor OS=Xanthomonas axonopodis pv. citri (strain 306) OX=190486 GN=ecfR PE=3 SV=1	Regular	38422.5	0	19910.8	762	45	18	93.85	376934400	197426000	142355500			Green		0	61	Pass2	InSource	None	364.234	HLL	HLLVDLAR	83	3	7.61	10	0	0	0	0	17.7606	0		0	0		23.1804	366	61.8605	83.7211	0.0001	Green	4367	364.235	364.235
1388	Q8PF57_XANAC	Q8PF57	Extracytoplasmic sigma factor OS=Xanthomonas axonopodis pv. citri (strain 306) OX=190486 GN=ecfR PE=3 SV=1	Regular	38422.5	0	19910.8	762	45	18	93.85	376934400	197426000	142355500			Green		0	62	Pass2	InSource	None	359.24	LAR	HLLVDLAR	88	3	11.05	10	2	2	1	0	15.7453	0		7713	0	b1b2	23.1747	339	58.7795	77.5591	0.0001	Green	4354	359.24	359.24
1388	Q8PF57_XANAC	Q8PF57	Extracytoplasmic sigma factor OS=Xanthomonas axonopodis pv. citri (strain 306) OX=190486 GN=ecfR PE=3 SV=1	Regular	38422.5	0	19910.8	762	45	18	93.85	376934400	197426000	142355500			Green		0	63	Pass2	InSource	None	456.257	DLAR	HLLVDLAR	87	4	6.89	10	0	0	0	0	37.831	0		0	0		23.1663	430	68.8766	97.7533	0	Green	4334	456.256	456.256
1388	Q8PF57_XANAC	Q8PF57	Extracytoplasmic sigma factor OS=Xanthomonas axonopodis pv. citri (strain 306) OX=190486 GN=ecfR PE=3 SV=1	Regular	38422.5	0	19910.8	762	45	18	93.85	376934400	197426000	142355500			Green		0	64	Pass2	InSource	None	470.276	VWLA	VWLAAQL	172	4	6.13	4	0	0	0	0	46.0607	0		0	0		36.0005	459	71.9396	103.879	0	Green	17423	470.276	470.276
1388	Q8PF57_XANAC	Q8PF57	Extracytoplasmic sigma factor OS=Xanthomonas axonopodis pv. citri (strain 306) OX=190486 GN=ecfR PE=3 SV=1	Regular	38422.5	0	19910.8	762	45	18	93.85	376934400	197426000	142355500			Green		0	65	Pass2	InSource	None	588.256	AHFYS	AHFYSVAALQMR	71	5	7.79	3	0	0	0	0	64.645	0		0	0		25.9952	534	79.5769	119.154	0	Green	5867	588.256	588.256
1388	Q8PF57_XANAC	Q8PF57	Extracytoplasmic sigma factor OS=Xanthomonas axonopodis pv. citri (strain 306) OX=190486 GN=ecfR PE=3 SV=1	Regular	38422.5	0	19910.8	762	45	18	93.85	376934400	197426000	142355500			Green		0	66	Pass2	InSource	None	691.414	HLLVDL	HLLVDLAR	83	6	4.96	10	1	1	0	0	30.8457	0		386	0	y2	23.1706	686	94.0392	148.078	0	Green	4342	691.413	691.413
1388	Q8PF57_XANAC	Q8PF57	Extracytoplasmic sigma factor OS=Xanthomonas axonopodis pv. citri (strain 306) OX=190486 GN=ecfR PE=3 SV=1	Regular	38422.5	0	19910.8	762	45	18	93.85	376934400	197426000	142355500			Green		0	67	Pass2	InSource	None	434.218	QMR	SRAHFYSVAALQMR	80	3	10.81	12	1	1	0	0	15.5552	0		746	0	b2b2*	23.9581	386	64.0941	88.1881	0	Green	4675	434.218	434.218
1388	Q8PF57_XANAC	Q8PF57	Extracytoplasmic sigma factor OS=Xanthomonas axonopodis pv. citri (strain 306) OX=190486 GN=ecfR PE=3 SV=1	Regular	38422.5	0	19910.8	762	45	18	93.85	376934400	197426000	142355500			Green		0	68	Pass2	InSource	None	2687.41	LTELVGFSVAEAAEQLEVSVPTLER	AFALTELVGFSVAEAAEQLEVSVPTLER	141	25	3.66	6	2	2	0	0	345.964	0	Missing	31900	0	b2b2°b4b5°	69.311	2529	224.419	184.419	0	Green	43228	2687.41	2687.41
1388	Q8PF57_XANAC	Q8PF57	Extracytoplasmic sigma factor OS=Xanthomonas axonopodis pv. citri (strain 306) OX=190486 GN=ecfR PE=3 SV=1	Regular	38422.5	0	19910.8	762	45	18	93.85	376934400	197426000	142355500			Green		0	69	Pass2	InSource	None	684.371	WLAAQL	VWLAAQL	173	6	6.13	4	0	0	0	0	53.695	0		0	0		36.0368	659	91.5552	143.11	0	Green	17486	684.37	684.37
1388	Q8PF57_XANAC	Q8PF57	Extracytoplasmic sigma factor OS=Xanthomonas axonopodis pv. citri (strain 306) OX=190486 GN=ecfR PE=3 SV=1	Regular	38422.5	0	19910.8	762	45	18	93.85	376934400	197426000	142355500			Green		0	70	Pass2	InSource	None	1041.53	LVHEAWMR	AGLQATELVHEAWMR	52	8	7.83	19	0	0	0	0	65.3398	0		0	0		35.6181	958	117.491	77.4907	0	Green	16972	1041.53	1041.53
1388	Q8PF57_XANAC	Q8PF57	Extracytoplasmic sigma factor OS=Xanthomonas axonopodis pv. citri (strain 306) OX=190486 GN=ecfR PE=3 SV=1	Regular	38422.5	0	19910.8	762	45	18	93.85	376934400	197426000	142355500			Green		0	71	Pass2	InSource	None	374.171	QVY	QVYDVLR	26	3	6.13	8	0	0	0	0	21.6752	0		0	0		20.9466	360	61.1826	82.3652	0	Green	3567	374.171	374.171
1388	Q8PF57_XANAC	Q8PF57	Extracytoplasmic sigma factor OS=Xanthomonas axonopodis pv. citri (strain 306) OX=190486 GN=ecfR PE=3 SV=1	Regular	38422.5	0	19910.8	762	45	18	93.85	376934400	197426000	142355500			Green		0	72	Pass2	InSource	None	452.236	SRAH	SRAHFYSVAALQMR	69	4	10.83	12	0	0	0	0	40.811	0		0	0		23.9903	406	66.2893	92.5787	0	Green	4714	452.236	452.236
1388	Q8PF57_XANAC	Q8PF57	Extracytoplasmic sigma factor OS=Xanthomonas axonopodis pv. citri (strain 306) OX=190486 GN=ecfR PE=3 SV=1	Regular	38422.5	0	19910.8	762	45	18	93.85	376934400	197426000	142355500			Green		0	73	Pass2	InSource	None	936.562	HLLVDLAR	AHFYSVAALQMRHLLVDLAR	83	8	7.61	13	3	3	1	0	207.883	0		11881	0	b1b4b5b8°	39.4817	901	112.783	185.566	0	Green	21440	936.564	936.564
1388	Q8PF57_XANAC	Q8PF57	Extracytoplasmic sigma factor OS=Xanthomonas axonopodis pv. citri (strain 306) OX=190486 GN=ecfR PE=3 SV=1	Regular	38422.5	0	19910.8	762	45	18	93.85	376934400	197426000	142355500			Green		0	74	Pass2	InSource	None	547.302	LQMR	AHFYSVAALQMR	79	4	11.05	3	0	0	0	0	32.7356	0		0	0		25.9832	510	77.1744	37.1744	0	Green	5837	547.303	547.303
1388	Q8PF57_XANAC	Q8PF57	Extracytoplasmic sigma factor OS=Xanthomonas axonopodis pv. citri (strain 306) OX=190486 GN=ecfR PE=3 SV=1	Regular	38422.5	0	19910.8	762	45	18	93.85	376934400	197426000	142355500			Green		0	75	Pass2	InSource	None	687.325	AHFYSV	AHFYSVAALQMR	71	6	7.79	3	0	0	0	0	224.284	0		4306	0	y2°y3°	25.9927	639	89.6933	49.6933	0	Green	5861	687.325	687.325
1388	Q8PF57_XANAC	Q8PF57	Extracytoplasmic sigma factor OS=Xanthomonas axonopodis pv. citri (strain 306) OX=190486 GN=ecfR PE=3 SV=1	Regular	38422.5	0	19910.8	762	45	18	93.85	376934400	197426000	142355500			Green		0	76	Pass2	InSource	None	758.362	AHFYSVA	AHFYSVAALQMR	71	7	7.79	3	0	0	0	0	87.373	0		278	0	b7°	25.9938	706	95.8582	55.8582	0	Green	5864	758.361	758.361
1388	Q8PF57_XANAC	Q8PF57	Extracytoplasmic sigma factor OS=Xanthomonas axonopodis pv. citri (strain 306) OX=190486 GN=ecfR PE=3 SV=1	Regular	38422.5	0	19910.8	762	45	18	93.85	376934400	197426000	142355500			Green		0	77	Pass2	InSource	None	776.373	AHFYSVA	AHFYSVAALQMRHLLVDLAR	71	7	7.79	13	0	0	0	0	84.1139	0		0	0		39.4689	706	95.8582	55.8582	0	Green	21407	776.373	776.373
1388	Q8PF57_XANAC	Q8PF57	Extracytoplasmic sigma factor OS=Xanthomonas axonopodis pv. citri (strain 306) OX=190486 GN=ecfR PE=3 SV=1	Regular	38422.5	0	19910.8	762	45	18	93.85	376934400	197426000	142355500			Green		0	78	Pass2	NeutralLoss_H3PO4	Phosphoryl+STY(6)	1693.85	AGLQATELVHEAWMR	AGLQATELVHEAWMR	45	15	5.32	19	1	1	0	0	178.426	0		36703	0	b6-H3PO4b13-H3PO4y10y13°	35.617	1580	164.008	124.008	0.0007	Green	16965	1693.85	1693.85
451	Q8PF58_XANAC	Q8PF58	non-specific serine/threonine protein kinase OS=Xanthomonas axonopodis pv. citri (strain 306) OX=190486 GN=pknB PE=4 SV=1	Regular	19956.7	0	82673.1	950	66	67	71.11	1114505000	654897300	588549400			Green		1	1	Pass1	PepFrag1	None	1747.98	LHEQLRDGLDAIVLR	LHEQLRDGLDAIVLR	255	15	5.3	57	27	27	25	11	20840	8.619		90775030	22	b2b3b3°b4b4*b5b5*b6b6*b7b7*b7°b8b8*b9b9*b9°b10b10*b10°b11b11*b11°b12b12*b12°b13b13*b13°b14b14*b14°b15b15*y3y4y5y6y6°y7y7°y8y8°y9y9°y10y10°y11y11°y12y12*y12°y13y13*y13°y14y14*y14°y15y15*	27.1177	1659	169.43	72.9534	0.1311	Green	7602	1747.99	1747.99
451	Q8PF58_XANAC	Q8PF58	non-specific serine/threonine protein kinase OS=Xanthomonas axonopodis pv. citri (strain 306) OX=190486 GN=pknB PE=4 SV=1	Regular	19956.7	0	82673.1	950	66	67	71.11	1114505000	654897300	588549400			Green		0	2	Pass1	PepFrag1	Carbamidomethyl+C(15)	2461.19	SDIYALGAMFYELSCGLAPVAGR	SDIYALGAMFYELSCGLAPVAGR	200	23	4.07	60	41	41	38	18	143819	9.4579	Identified	81866610	38	b2b2°b3b3°b4b4°b5b5°b6b6°b7b7°b8b8°b9b9°b10b10°b11b11°b12b12°b13b13°b14b14°b15b15°b16b16°b17b17°b18b18°b19°b21b22°y1y2y3y4y5y6y7y8y9y10y10°y11y11°y12y12°y13y13°y14y14°y15y15°y16y17y18y19y20y20°y21y22y23	59.0179	2224	205.992	165.992	0.1232	Green	38621	2461.2	2461.2
451	Q8PF58_XANAC	Q8PF58	non-specific serine/threonine protein kinase OS=Xanthomonas axonopodis pv. citri (strain 306) OX=190486 GN=pknB PE=4 SV=1	Regular	19956.7	0	82673.1	950	66	67	71.11	1114505000	654897300	588549400			Green		0	3	Pass1	PepFrag1	Carbamidomethyl+C(7)	1071.49	ALFEFECR	ALFEFECR	60	8	4.26	62	10	10	7	3	6746.72	8.1292		46561540	8	b2b3b4b4°b5b6b7y1y2y3y3°y4°y5°y6°y7°y8	28.2301	913	113.782	73.782	0.0769	Green	8641	1071.5	1071.5
451	Q8PF58_XANAC	Q8PF58	non-specific serine/threonine protein kinase OS=Xanthomonas axonopodis pv. citri (strain 306) OX=190486 GN=pknB PE=4 SV=1	Regular	19956.7	0	82673.1	950	66	67	71.11	1114505000	654897300	588549400			Green		0	4	Pass1	PepFrag1	None	744.48	VLLMLR	VLLMLR	118	6	11.05	65	8	8	4	2	5170.58	8.0136		15563180	4	b2b3b4b5b6y1y3y6	27.4138	749	99.712	159.424	0.0194	Green	7868	744.482	744.482
451	Q8PF58_XANAC	Q8PF58	non-specific serine/threonine protein kinase OS=Xanthomonas axonopodis pv. citri (strain 306) OX=190486 GN=pknB PE=4 SV=1	Regular	19956.7	0	82673.1	950	66	67	71.11	1114505000	654897300	588549400			Green		0	5	Pass1	PepFrag1	None	1293.59	GTPGYMSPEQAR	GTPGYMSPEQAR	180	12	6.89	52	22	22	20	10	28454.5	8.7542	Identified	8666418	16	b2b2°b3b3°b4b4°b5b5°b6b6°b7b8b8°b9b9°b10b10°b11b11°b12b12°y1y2y3y3*y4y4*y4°y5y5*y5°y6y6*y6°y7y7*y7°y8y8*y8°y9y9*y9°y10y10*y10°y11y11°y12*	15.9257	1145	132.321	92.3214	0.0158	Green	679	1293.59	1293.59
451	Q8PF58_XANAC	Q8PF58	non-specific serine/threonine protein kinase OS=Xanthomonas axonopodis pv. citri (strain 306) OX=190486 GN=pknB PE=4 SV=1	Regular	19956.7	0	82673.1	950	66	67	71.11	1114505000	654897300	588549400			Green		0	6	Pass1	PepFrag1	Carbamidomethyl+C(8)	1585.69	GEPITWWCDEHR	GEPITWWCDEHR	100	12	4.42	56	12	12	7	3	4112.98	7.9142	Identified	2596430	16	b2b4b8b9b11°y2y3y3°y4y4°y5y5°y6y6°y7y7°y8y8°y9°y11y11°	26.6289	1342	147.094	107.094	0.0128	Green	6754	1585.69	1585.69
451	Q8PF58_XANAC	Q8PF58	non-specific serine/threonine protein kinase OS=Xanthomonas axonopodis pv. citri (strain 306) OX=190486 GN=pknB PE=4 SV=1	Regular	19956.7	0	82673.1	950	66	67	71.11	1114505000	654897300	588549400			Green		0	7	Pass1	PepFrag1	Carbamidomethyl+C(15)	3522.71	SDIYALGAMFYELSCGLAPVAGRDGVPQPPSQR	SDIYALGAMFYELSCGLAPVAGRDGVPQPPSQR	200	33	4.31	59	48	48	37	20	62122.5	9.0933	Identified	2676976	39.4	b2b2°b3b4b4°b5b5°b6b7b7°b8b8°b9b9°b10b11b12b13b14b14°b15b15°b16b17b18b23b24b24°b26b28b29b32*b32°b33b33*y2*y4y5y5*y6*y7y7*y8y9y9*y10°y11y11*y11°y12y13y13°y15y15*y16y16°y17y18y18*y19°y20y21y22y22*y23y24y25y26y27y27*y27°y28y28*y29y29°y30y30*y31y33	55.3081	3187	261.827	134.551	0.003	Green	36266	3522.72	3522.72
451	Q8PF58_XANAC	Q8PF58	non-specific serine/threonine protein kinase OS=Xanthomonas axonopodis pv. citri (strain 306) OX=190486 GN=pknB PE=4 SV=1	Regular	19956.7	0	82673.1	950	66	67	71.11	1114505000	654897300	588549400			Green		0	8	Pass1	PepFrag1	None	1528.81	LIGAGGMGQVYLGHR	LIGAGGMGQVYLGHR	21	15	9.83	55	15	15	10	2	10210.1	8.3091		239201	18.6	b1b3b14b15y3y4y5y6y8y8*y9y10y10*y11y11*y12y13y13*y14y14*y15*	25.1199	1429	153.384	62.2562	0.0008	Green	5160	1528.81	1528.81
451	Q8PF58_XANAC	Q8PF58	non-specific serine/threonine protein kinase OS=Xanthomonas axonopodis pv. citri (strain 306) OX=190486 GN=pknB PE=4 SV=1	Regular	19956.7	0	82673.1	950	66	67	71.11	1114505000	654897300	588549400			Green		0	9	Pass1	PepFrag1	None	971.552	DGLDAIVLR	DGLDAIVLR	261	9	3.88	58	12	12	8	5	9300.86	8.2686		346465	10	b2b3b4b4°b5b5°b7y2y3y4y5y6y6°y7y9	31.1231	922	114.529	74.5285	0.0006	Green	11757	971.555	971.555
451	Q8PF58_XANAC	Q8PF58	non-specific serine/threonine protein kinase OS=Xanthomonas axonopodis pv. citri (strain 306) OX=190486 GN=pknB PE=4 SV=1	Regular	19956.7	0	82673.1	950	66	67	71.11	1114505000	654897300	588549400			Green		0	10	Pass1	PepFrag1	None	1121.63	APLPELPAGTR	APLPELPAGTR	2	11	7	54	12	12	8	2	9112.98	8.2597	Identified	176252	14	b2b3b4b6b9°b10°y2y3y4y5y5°y6y6°y7y7°y10y11	23.3632	1050	124.897	84.8971	0.0006	Green	4508	1121.63	1121.63
451	Q8PF58_XANAC	Q8PF58	non-specific serine/threonine protein kinase OS=Xanthomonas axonopodis pv. citri (strain 306) OX=190486 GN=pknB PE=4 SV=1	Regular	19956.7	0	82673.1	950	66	67	71.11	1114505000	654897300	588549400			Green		0	11	Pass1	PepFrag1	None	1080.54	DGVPQPPSQR	DGVPQPPSQR	223	10	6.89	51	11	11	5	2	7323.79	8.1648	Identified	40845	10.8	b2b3b4°b5b5°b7y2y2*y3y3*y3°y4y4*y4°y5*y5°y6y6*y6°y7°y8y9y10	13.6068	963	117.899	77.8991	0.0003	Green	461	1080.54	1080.54
451	Q8PF58_XANAC	Q8PF58	non-specific serine/threonine protein kinase OS=Xanthomonas axonopodis pv. citri (strain 306) OX=190486 GN=pknB PE=4 SV=1	Regular	19956.7	0	82673.1	950	66	67	71.11	1114505000	654897300	588549400			Green		0	12	Pass1	PepFrag1	None	1321.67	ADGAYEREVAIK	ADGAYEREVAIK	36	12	4.44	53	16	16	12	6	11870.6	8.3746		39473	10.7	b2b3b7°b8b9b9°b10b10°b11y1y2y3y4y5°y6y6°y7y8y9y10y11y11°	16.3714	1211	137.359	97.3586	0.0002	Green	927	1321.68	1321.68
451	Q8PF58_XANAC	Q8PF58	non-specific serine/threonine protein kinase OS=Xanthomonas axonopodis pv. citri (strain 306) OX=190486 GN=pknB PE=4 SV=1	Regular	19956.7	0	82673.1	950	66	67	71.11	1114505000	654897300	588549400			Green		0	13	Pass1	PepFrag1	None	869.484	VAAVPADAR	VAAVPADAR	233	9	6.78	50	11	11	8	3	19732.5	8.5953	Identified	50985	8.7	b2b3b4b9y2y3y4y5y6y7y8	11.7867	807	104.795	64.7953	0.0002	Green	383	869.485	869.485
451	Q8PF58_XANAC	Q8PF58	non-specific serine/threonine protein kinase OS=Xanthomonas axonopodis pv. citri (strain 306) OX=190486 GN=pknB PE=4 SV=1	Regular	19956.7	0	82673.1	950	66	67	71.11	1114505000	654897300	588549400			Green		0	14	Pass1	PepFrag1	None	938.505	ALEPQPGAR	ALEPQPGAR	270	9	7	49	8	8	4	1	7602.07	8.181	Identified	40164	8.5	b2b3b3°b5y3y4y5y5*y6*y7°y8y9	11.6266	857	109.08	69.0804	0.0002	Green	373	938.506	938.506
451	Q8PF58_XANAC	Q8PF58	non-specific serine/threonine protein kinase OS=Xanthomonas axonopodis pv. citri (strain 306) OX=190486 GN=pknB PE=4 SV=1	Regular	19956.7	0	82673.1	950	66	67	71.11	1114505000	654897300	588549400			Green		0	15	Pass1	PepFrag1	None	1203.62	VGEAVQHAHQK	VGEAVQHAHQK	124	11	7.98	45	19	19	16	8	33963.8	8.8311		31162	6.7	b2b3b4b5b5°b6b7b8b9b10y1y2*y3y4y4*y5y6y6*y7y8y8*y9y9°y10y10*y10°y11y11*	2.8876	1100	128.831	88.8313	0.0001	Green	213	1203.62	1203.62
451	Q8PF58_XANAC	Q8PF58	non-specific serine/threonine protein kinase OS=Xanthomonas axonopodis pv. citri (strain 306) OX=190486 GN=pknB PE=4 SV=1	Regular	19956.7	0	82673.1	950	66	67	71.11	1114505000	654897300	588549400			Green		0	16	Pass1	PepFrag1	None	831.395	GAQDVDAR	GAQDVDAR	192	8	3.88	46	9	9	6	2	5094.84	8.0072		10254	5.7	b2b3b4b7b8b8*y2y3y4y5y6*y6°y8*	3.8719	731	98.108	156.216	0.0001	Green	241	831.395	831.395
451	Q8PF58_XANAC	Q8PF58	non-specific serine/threonine protein kinase OS=Xanthomonas axonopodis pv. citri (strain 306) OX=190486 GN=pknB PE=4 SV=1	Regular	19956.7	0	82673.1	950	66	67	71.11	1114505000	654897300	588549400			Green		0	17	Pass1	PepFrag1	None	781.347	ADGAYER	ADGAYER	36	7	4.07	47	10	10	7	4	6275.72	8.0978		7332	4.6	b2b3b4b5b5°b7y2y3y4y5y6y6°	4.3934	671	92.6633	145.327	0	Green	253	781.347	781.347
451	Q8PF58_XANAC	Q8PF58	non-specific serine/threonine protein kinase OS=Xanthomonas axonopodis pv. citri (strain 306) OX=190486 GN=pknB PE=4 SV=1	Regular	19956.7	0	82673.1	950	66	67	71.11	1114505000	654897300	588549400			Green		0	18	Pass1	PepFrag1	None	581.352	GVIHR	GVIHR	135	5	11.05	66	7	7	5	1	6635.79	8.122		25069	2	b4b5y1y2y3y4y5	4.4858	543	80.4686	120.937	0	Green	259	581.352	581.352
451	Q8PF58_XANAC	Q8PF58	non-specific serine/threonine protein kinase OS=Xanthomonas axonopodis pv. citri (strain 306) OX=190486 GN=pknB PE=4 SV=1	Regular	19956.7	0	82673.1	950	66	67	71.11	1114505000	654897300	588549400			Green		0	19	Pass1	PepFrag1	Carbamidomethyl+C(2)	590.308	ICAAR	ICAAR	244	5	8.97	68	6	6	3	1	13190.8	8.4204		22644	2	b2b3y1y3y4y5	3.5453	492	75.3476	110.695	0	Green	237	590.308	590.308
451	Q8PF58_XANAC	Q8PF58	non-specific serine/threonine protein kinase OS=Xanthomonas axonopodis pv. citri (strain 306) OX=190486 GN=pknB PE=4 SV=1	Regular	19956.7	0	82673.1	950	66	67	71.11	1114505000	654897300	588549400			Green		0	20	Pass1	PepFrag1	None	711.367	ATTYQK	ATTYQK	249	6	9.8	69	6	6	4	1	6830.41	8.1345		2280	3.8	b2b3b3°b4b4°b5b5°y4y4*y5y6*	2.9415	643	90.0673	140.135	0	Green	222	711.367	711.367
451	Q8PF58_XANAC	Q8PF58	non-specific serine/threonine protein kinase OS=Xanthomonas axonopodis pv. citri (strain 306) OX=190486 GN=pknB PE=4 SV=1	Regular	19956.7	0	82673.1	950	66	67	71.11	1114505000	654897300	588549400			Green		0	21	Pass1	PepFrag1	None	795.447	LHEQLR	LHEQLR	255	6	7.83	48	8	8	6	2	11294	8.3529		7045	2.9	b2b3b4b5y3y3*y4y4*y4°y5y5*y6y6*	6.9481	737	98.6441	157.288	0	Green	297	795.447	795.447
451	Q8PF58_XANAC	Q8PF58	non-specific serine/threonine protein kinase OS=Xanthomonas axonopodis pv. citri (strain 306) OX=190486 GN=pknB PE=4 SV=1	Regular	19956.7	0	82673.1	950	66	67	71.11	1114505000	654897300	588549400			Green		0	22	Pass1	PepFrag1	None	696.415	LSLHAR	LSLHAR	112	6	11.05	64	3	3	2	0	1460.78	7.4647		1415	2.5	y4y5y5°y6	11.518	654	91.0916	142.183	0	Green	365	696.414	696.414
451	Q8PF58_XANAC	Q8PF58	non-specific serine/threonine protein kinase OS=Xanthomonas axonopodis pv. citri (strain 306) OX=190486 GN=pknB PE=4 SV=1	Regular	19956.7	0	82673.1	950	66	67	71.11	1114505000	654897300	588549400			Green		0	23	Pass2	PepFrag2	None	1459.75	YASVSALLDDLHR	YASVSALLDDLHR	279	13	5.12	70	26	26	24	12	40831.1	8.9111		113905700	18	b1b2b3b3°b4b4°b5b5°b6b6°b7b7°b8b9b9°b10b10°b11b11°b12b13y1y2y3y4y4°y5y5°y6y6°y7y7°y8y8°y9y9°y10y10°y11y11°y12y13	32.8303	1346	147.386	58.2574	0.2328	Green	13756	1459.76	1459.76
451	Q8PF58_XANAC	Q8PF58	non-specific serine/threonine protein kinase OS=Xanthomonas axonopodis pv. citri (strain 306) OX=190486 GN=pknB PE=4 SV=1	Regular	19956.7	0	82673.1	950	66	67	71.11	1114505000	654897300	588549400			Green		0	24	Pass2	PepFrag2	None	1199.64	LVAADALDAQGR	LVAADALDAQGR	48	12	3.88	61	21	21	19	10	22474.1	8.6518		101439400	16	b2b3b4b5b5°b6b6°b7b7°b8b8°b9b9°b10b10*b10°b11b11*y1y2y3y3*y4y4*y5y5*y5°y6y6*y6°y7y7*y7°y8y8*y8°y9y9*y9°y10y10*y10°y11y11*y11°y12*	19.11	1113	129.844	89.8444	0.2237	Green	2550	1199.64	1199.64
451	Q8PF58_XANAC	Q8PF58	non-specific serine/threonine protein kinase OS=Xanthomonas axonopodis pv. citri (strain 306) OX=190486 GN=pknB PE=4 SV=1	Regular	19956.7	0	82673.1	950	66	67	71.11	1114505000	654897300	588549400			Green		0	25	Pass2	PepFrag2	None	4268.11	DLKPSNVLVSEIDGRPMPGVIDFGIAVDATNPGMTYAHDR	DLKPSNVLVSEIDGRPMPGVIDFGIAVDATNPGMTYAHDR	140	40	4.23	67	71	71	61	31	97015.4	9.2869	Identified	78423060	72	b2b3b3°b4b4°b5°b6b6*b7b7°b8b8*b9b9*b9°b10b10°b11b11°b12b13b15b15*b16b17b17°b18b18*b19b19*b19°b20b20°b21b21°b22b22*b22°b23b23°b24b24°b25b25°b26b26*b26°b27b27°b28b29b29°b30b30*b30°b31b31*b32b32°b33b33*b33°b34b35b35*b35°b36°b37b37*b37°b38*b39b39*b39°b40b40*y1y2y3y3°y4y5y6y6°y7y7°y8y8°y9y9°y10y10*y10°y11y11*y11°y12y12*y12°y13y13*y13°y14y14*y15y15*y15°y16y16*y16°y17y17*y17°y18y18*y18°y19y19*y19°y20y22…	43.1719	3954	302.309	111.154	0.0898	Green	25880	4268.13	4268.13
451	Q8PF58_XANAC	Q8PF58	non-specific serine/threonine protein kinase OS=Xanthomonas axonopodis pv. citri (strain 306) OX=190486 GN=pknB PE=4 SV=1	Regular	19956.7	0	82673.1	950	66	67	71.11	1114505000	654897300	588549400			Green		0	26	Pass2	PepFrag2	None	3586.83	LLAQMVHPAIAQIHDVGTDAHGQPYLVMEYLR	LLAQMVHPAIAQIHDVGTDAHGQPYLVMEYLR	68	32	5.77	63	54	54	46	23	90543.1	9.2569	Identified	26438600	56	b2b3b4b4*b5b6b7b8b9b10b11b12b13b14b14*b15b18b19b19*b20b21b22b23b23*b23°b25b27b29b29°b30°b31b32*y2y3y4y5y6y7y8y8°y9y9°y10y10*y11y12y12*y13y13*y14y14*y15y15°y16y16*y17y17°y18y18*y19y19*y20y20°y21y21°y22y23y24y24*y24°y25y25°y26y26°y27y27°y28y28*y28°y29y29*y30y30*y31*y31°y32	39.5246	3361	271.272	95.6361	0.0371	Green	21525	3586.85	3586.85
451	Q8PF58_XANAC	Q8PF58	non-specific serine/threonine protein kinase OS=Xanthomonas axonopodis pv. citri (strain 306) OX=190486 GN=pknB PE=4 SV=1	Regular	19956.7	0	82673.1	950	66	67	71.11	1114505000	654897300	588549400			Green		0	27	Pass2	PepFrag2	None	1793.01	TLIALANFPQAVEHLR	TLIALANFPQAVEHLR	410	16	8.24	110	2	2	0	1	105.516	6.3234	Missing	94912	9.5	b7*b15y1y4°y16*	36.9805	1705	172.548	132.548	0.0001	Yellow	18568	1793.02	1793.02
451	Q8PF58_XANAC	Q8PF58	non-specific serine/threonine protein kinase OS=Xanthomonas axonopodis pv. citri (strain 306) OX=190486 GN=pknB PE=4 SV=1	Regular	19956.7	0	82673.1	950	66	67	71.11	1114505000	654897300	588549400			Green		0	28	Pass2	PepFrag2	None	2773.51	NSLAVFLLMQRDFAGAEAELVPLLR	NSLAVFLLMQRDFAGAEAELVPLLR	573	25	4.44	106	4	4	1	0	298.952	6.7757	Missing	33900	5.4	b1b1*b8°b18°y6y13°y20*y21y22	34.1155	2642	231.055	114.036	0	Green	15160	2773.5	2773.5
451	Q8PF58_XANAC	Q8PF58	non-specific serine/threonine protein kinase OS=Xanthomonas axonopodis pv. citri (strain 306) OX=190486 GN=pknB PE=4 SV=1	Regular	19956.7	0	82673.1	950	66	67	71.11	1114505000	654897300	588549400			Green		0	29	Pass2	PepFrag2	None	2572.32	IDAGNSYAAMLADNGQLVPAIALQR	IDAGNSYAAMLADNGQLVPAIALQR	527	25	3.88	109	0	0	0	0	251.96	6.7014	Missing	13837	3.3	b6*b12*y2*y13*	46.8257	2401	216.781	176.781	0	Green	29790	2572.37	2572.37
451	Q8PF58_XANAC	Q8PF58	non-specific serine/threonine protein kinase OS=Xanthomonas axonopodis pv. citri (strain 306) OX=190486 GN=pknB PE=4 SV=1	Regular	19956.7	0	82673.1	950	66	67	71.11	1114505000	654897300	588549400			Green		0	30	Pass2	PepFrag2	None	815.473	LGQTVAAR	LGQTVAAR	708	8	11.05	73	2	2	0	0	116.005	6.3646		15657	2.2	b1b3b3*b5°	27.4532	766	101.215	61.2151	0	Yellow	7923	815.48	815.48
451	Q8PF58_XANAC	Q8PF58	non-specific serine/threonine protein kinase OS=Xanthomonas axonopodis pv. citri (strain 306) OX=190486 GN=pknB PE=4 SV=1	Regular	19956.7	0	82673.1	950	66	67	71.11	1114505000	654897300	588549400			Green		0	31	Pass2	PepFrag2	None	1417.65	GDAQQQAMGNELR	GDAQQQAMGNELR	476	13	4.07	107	4	4	1	0	254.958	6.7066		11946	2.5	b2b2°b4b5b7*b8°b10*b11°y4°y7	32.7589	1264	141.338	54.2251	0	Green	13631	1417.64	1417.64
451	Q8PF58_XANAC	Q8PF58	non-specific serine/threonine protein kinase OS=Xanthomonas axonopodis pv. citri (strain 306) OX=190486 GN=pknB PE=4 SV=1	Regular	19956.7	0	82673.1	950	66	67	71.11	1114505000	654897300	588549400			Green		0	32	Pass2	PepFrag2	None	2693.51	SGVAAAGLAAIAVVAGLGATLWSLQQAAR	SGVAAAGLAAIAVVAGLGATLWSLQQAAR	318	29	10.83	71	4	4	0	0	278.415	6.7448		3275	3.1	b7b13b19°b21°b27y5*y18*y18°y29	57.1082	2575	227.132	111.421	0	Green	37273	2693.53	2693.53
451	Q8PF58_XANAC	Q8PF58	non-specific serine/threonine protein kinase OS=Xanthomonas axonopodis pv. citri (strain 306) OX=190486 GN=pknB PE=4 SV=1	Regular	19956.7	0	82673.1	950	66	67	71.11	1114505000	654897300	588549400			Green		0	33	Pass2	PepFrag2	None	4830.45	GVIHRDLKPSNVLVSEIDGRPMPGVIDFGIAVDATNPGMTYAHDR	GVIHRDLKPSNVLVSEIDGRPMPGVIDFGIAVDATNPGMTYAHDR	135	45	5.26	105	10	10	1	1	708.405	7.1504	Identified	12496	3.2	b6b7°b13b14b14*b18b20b25°b27*b34*b37°y4°y6°y9y9°y14y16y18*y18°y27°y31y37°y41	62.4899	4497	329.388	124.694	0	Green	40503	4830.35	4830.35
451	Q8PF58_XANAC	Q8PF58	non-specific serine/threonine protein kinase OS=Xanthomonas axonopodis pv. citri (strain 306) OX=190486 GN=pknB PE=4 SV=1	Regular	19956.7	0	82673.1	950	66	67	71.11	1114505000	654897300	588549400			Green		0	34	Pass2	PepFrag2	None	1456.78	AWLAWALREQGR	AWLAWALREQGR	489	12	10.93	72	3	3	1	1	376.971	6.8764		2283	1.8	b5b6y7y9°y11*	23.8804	1342	147.094	58.0626	0	Green	4634	1456.77	1456.77
451	Q8PF58_XANAC	Q8PF58	non-specific serine/threonine protein kinase OS=Xanthomonas axonopodis pv. citri (strain 306) OX=190486 GN=pknB PE=4 SV=1	Regular	19956.7	0	82673.1	950	66	67	71.11	1114505000	654897300	588549400			Green		0	35	Pass2	PepFrag2	None	2266.14	TLYGESAADTLMIEGNLAGALR	TLYGESAADTLMIEGNLAGALR	601	22	3.82	108	4	4	0	0	191.34	6.5819		2510	2.1	b5b9b20*y9y11°y13*y19	23.3177	2109	198.828	92.5519	0	Yellow	4456	2266.17	2266.17
451	Q8PF58_XANAC	Q8PF58	non-specific serine/threonine protein kinase OS=Xanthomonas axonopodis pv. citri (strain 306) OX=190486 GN=pknB PE=4 SV=1	Regular	19956.7	0	82673.1	950	66	67	71.11	1114505000	654897300	588549400			Green		0	36	Pass2	MissedCleavage	Carbamidomethyl+C(40)	5153.5	LLAQMVHPAIAQIHDVGTDAHGQPYLVMEYLRGEPITWWCDEHR	LLAQMVHPAIAQIHDVGTDAHGQPYLVMEYLRGEPITWWCDEHR	68	44	5.16	77	60	60	43	21	29032.1	8.763	Identified	8366983	71.2	b2b3b4b5b5*b6b7*b8*b10b11b12b13b14b14*b17°b19b20b21b22b23b23*b25b27b31b32b33b33*b34b34*b34°b35b35°b37b37*b38°b39*b40b40°b41b42°b43b44°y2y3y3°y4y4°y5y5°y6y6°y7y8y8°y10y11y12y15y17y17°y18y19y19°y20y21y21°y22y22*y23y23*y24y25y25*y26y27y28°y29°y30y30*y32y33y33*y34y36y36*y37y37*y37°y38y38°y40y41y41°y42y43y44y44*	44.1404	4703	339.372	73.1241	0.0114	Green	27018	5153.52	5153.52
451	Q8PF58_XANAC	Q8PF58	non-specific serine/threonine protein kinase OS=Xanthomonas axonopodis pv. citri (strain 306) OX=190486 GN=pknB PE=4 SV=1	Regular	19956.7	0	82673.1	950	66	67	71.11	1114505000	654897300	588549400			Green		0	37	Pass2	MissedCleavage	None	2445.26	FGAWAIDRLIGAGGMGQVYLGHR	FGAWAIDRLIGAGGMGQVYLGHR	13	23	9.6	74	25	25	18	6	7740.71	8.1889		2037453	37.5	b2b3b5b8b9b12b13b14b17b17*b18b19y7y8y8*y9y10y11y12y12*y13y13*y17y17*y18y18°y19y19°y20y21y22y23	41.2552	2272	208.945	99.2966	0.0038	Green	23501	2445.27	2445.27
451	Q8PF58_XANAC	Q8PF58	non-specific serine/threonine protein kinase OS=Xanthomonas axonopodis pv. citri (strain 306) OX=190486 GN=pknB PE=4 SV=1	Regular	19956.7	0	82673.1	950	66	67	71.11	1114505000	654897300	588549400			Green		0	38	Pass2	MissedCleavage	Carbamidomethyl+C(8)	2263.08	GEPITWWCDEHRLSLHAR	GEPITWWCDEHRLSLHAR	100	18	6.07	78	17	17	11	5	14090.2	8.449	Identified	351169	17.6	b5b6b6°b10b10°b11b12b12°b13b15y3y7y8y8°y9y9°y10y12y13y14y15y15°y16	26.6862	1996	191.661	87.7739	0.0006	Green	6876	2263.09	2263.09
451	Q8PF58_XANAC	Q8PF58	non-specific serine/threonine protein kinase OS=Xanthomonas axonopodis pv. citri (strain 306) OX=190486 GN=pknB PE=4 SV=1	Regular	19956.7	0	82673.1	950	66	67	71.11	1114505000	654897300	588549400			Green		0	39	Pass2	MissedCleavage	None	1929.09	VLLMLRVGEAVQHAHQK	VLLMLRVGEAVQHAHQK	118	17	10.2	79	7	7	2	0	590.263	7.0711		44741	13	b6b10b15b16y4*y11*y13y13°y15y16y16*y16°	26.1058	1849	182.131	81.4208	0.0003	Green	5997	1929.09	1929.09
451	Q8PF58_XANAC	Q8PF58	non-specific serine/threonine protein kinase OS=Xanthomonas axonopodis pv. citri (strain 306) OX=190486 GN=pknB PE=4 SV=1	Regular	19956.7	0	82673.1	950	66	67	71.11	1114505000	654897300	588549400			Green		0	40	Pass2	MissedCleavage	None	1739.96	EVAIKLVAADALDAQGR	EVAIKLVAADALDAQGR	43	17	4.31	76	2	2	0	0	179.461	6.5541		1002	6.1	b10b15y16*	30.0137	1653	169.021	129.021	0	Yellow	10363	1739.97	1739.97
451	Q8PF58_XANAC	Q8PF58	non-specific serine/threonine protein kinase OS=Xanthomonas axonopodis pv. citri (strain 306) OX=190486 GN=pknB PE=4 SV=1	Regular	19956.7	0	82673.1	950	66	67	71.11	1114505000	654897300	588549400			Green		0	41	Pass2	MissedCleavage	Carbamidomethyl+C(23)	3273.57	GAQDVDARSDIYALGAMFYELSCGLAPVAGR	GAQDVDARSDIYALGAMFYELSCGLAPVAGR	192	31	3.96	81	16	16	3	0	1827.56	7.562	Missing	32575	6.1	b3b4*b13b14°b15b18°b20b25b29y4y7y9y10y12°y13y14y17y18°y21y22y25°y29*y31	57.4048	2955	248.961	125.974	0	Green	37446	3273.57	3273.57
451	Q8PF58_XANAC	Q8PF58	non-specific serine/threonine protein kinase OS=Xanthomonas axonopodis pv. citri (strain 306) OX=190486 GN=pknB PE=4 SV=1	Regular	19956.7	0	82673.1	950	66	67	71.11	1114505000	654897300	588549400			Green		0	42	Pass2	MissedCleavage	None	1487.8	ATTYQKLHEQLR	ATTYQKLHEQLR	249	12	9.79	82	9	9	8	0	2627.85	7.7197		4101	3.9	y3y4y4*y4°y5y6y6*y7y8y8*y9y9°y10y10*y11y12*	15.2931	1380	149.858	109.858	0	Green	583	1487.8	1487.8
451	Q8PF58_XANAC	Q8PF58	non-specific serine/threonine protein kinase OS=Xanthomonas axonopodis pv. citri (strain 306) OX=190486 GN=pknB PE=4 SV=1	Regular	19956.7	0	82673.1	950	66	67	71.11	1114505000	654897300	588549400			Green		0	43	Pass2	MissedCleavage	None	3171.55	SNHAFWLLDDGQVDASLAEQRAALTASER	SNHAFWLLDDGQVDASLAEQRAALTASER	657	29	4.2	87	11	11	2	0	479.946	6.9813		65317	4.3	b2*b3b4b4°b6b7°b9°b10*b11b12°b17b18°b26*b27°y2y3y4°y5y11*y11°y12°y14°y17y19y19°y21*y22°y23°y28y28°	44.0638	2890	245.297	82.6483	0	Green	26895	3171.56	3171.56
451	Q8PF58_XANAC	Q8PF58	non-specific serine/threonine protein kinase OS=Xanthomonas axonopodis pv. citri (strain 306) OX=190486 GN=pknB PE=4 SV=1	Regular	19956.7	0	82673.1	950	66	67	71.11	1114505000	654897300	588549400			Green		0	44	Pass2	MissedCleavage	None	2291.14	LIGAGGMGQVYLGHRADGAYER	LIGAGGMGQVYLGHRADGAYER	21	22	7.71	75	5	5	0	1	304.384	6.7835		18073	3.6	b1b10b12b20°y2y12y19°	39.4929	2100	198.262	92.1746	0	Green	21468	2291.15	2291.15
451	Q8PF58_XANAC	Q8PF58	non-specific serine/threonine protein kinase OS=Xanthomonas axonopodis pv. citri (strain 306) OX=190486 GN=pknB PE=4 SV=1	Regular	19956.7	0	82673.1	950	66	67	71.11	1114505000	654897300	588549400			Green		0	45	Pass2	MissedCleavage	None	4285.14	HAYVAALANASSSADQRIDAGNSYAAMLADNGQLVPAIALQR	HAYVAALANASSSADQRIDAGNSYAAMLADNGQLVPAIALQR	510	42	5.21	85	9	9	0	0	753.237	7.177	Identified	11122	3.7	b5b14b16b18°b34b35°b36b36*b37°b41*b42*y8*y16*y17*y18°y21°y24y33y34°y35y38y39°y41*	48.4456	3959	302.564	81.0254	0	Green	31320	4285.14	4285.14
451	Q8PF58_XANAC	Q8PF58	non-specific serine/threonine protein kinase OS=Xanthomonas axonopodis pv. citri (strain 306) OX=190486 GN=pknB PE=4 SV=1	Regular	19956.7	0	82673.1	950	66	67	71.11	1114505000	654897300	588549400			Green		0	46	Pass2	MissedCleavage	None	2105.97	GTPGYMSPEQARGAQDVDAR	GTPGYMSPEQARGAQDVDAR	180	20	4.31	80	3	3	0	0	533.349	7.0271	Identified	1285	2.6	b2°b8b11*b14*b14°b15*b17°y11°y15y18	17.2884	1876	183.9	82.5999	0	Green	1064	2105.97	2105.97
451	Q8PF58_XANAC	Q8PF58	non-specific serine/threonine protein kinase OS=Xanthomonas axonopodis pv. citri (strain 306) OX=190486 GN=pknB PE=4 SV=1	Regular	19956.7	0	82673.1	950	66	67	71.11	1114505000	654897300	588549400			Green		0	47	Pass2	MissedCleavage	None	2213.08	QGIAQAARGDAQQQAMGNELR	QGIAQAARGDAQQQAMGNELR	468	21	6.78	84	0	0	0	0	591.662	7.0722		5195	2.6	b2*b15°y5°y9°y14°	27.6353	2013	192.748	152.748	0	Green	8133	2213.09	2213.09
451	Q8PF58_XANAC	Q8PF58	non-specific serine/threonine protein kinase OS=Xanthomonas axonopodis pv. citri (strain 306) OX=190486 GN=pknB PE=4 SV=1	Regular	19956.7	0	82673.1	950	66	67	71.11	1114505000	654897300	588549400			Green		0	48	Pass2	MissedCleavage	None	1891.04	DGLDAIVLRALEPQPGAR	DGLDAIVLRALEPQPGAR	261	18	4.31	83	3	3	0	0	138.672	6.4421	Missing	2452	2.2	y2y14y16*y18	46.8712	1779	177.505	315.01	0	Yellow	29888	1891.04	1891.04
451	Q8PF58_XANAC	Q8PF58	non-specific serine/threonine protein kinase OS=Xanthomonas axonopodis pv. citri (strain 306) OX=190486 GN=pknB PE=4 SV=1	Regular	19956.7	0	82673.1	950	66	67	71.11	1114505000	654897300	588549400			Green		0	49	Pass2	MissedCleavage	None	1466.74	QQGKVAEAGPYYR	QQGKVAEAGPYYR	623	13	9.37	86	3	3	0	0	195.088	6.5903	Identified	6554	1.9	b6*b9b13y5	69.3563	1327	145.996	105.996	0	Yellow	43279	1466.75	1466.75
451	Q8PF58_XANAC	Q8PF58	non-specific serine/threonine protein kinase OS=Xanthomonas axonopodis pv. citri (strain 306) OX=190486 GN=pknB PE=4 SV=1	Regular	19956.7	0	82673.1	950	66	67	71.11	1114505000	654897300	588549400			Green		0	50	Pass2	VarMod	Carbamidomethyl+C(15);Oxidation+M(9)	2477.18	SDIYALGAMFYELSCGLAPVAGR	SDIYALGAMFYELSCGLAPVAGR	200	23	4.07	98	29	29	23	10	74127.7	9.1701	Identified	775223	32.9	b2b3b4b4°b5b5°b6b9°b11b12b12°b13b13°b14b14°b15b15°b16b18b18°y1y2y4y5y6y7y8y9y10y11y12y13y15y16y17y18y19	49.4134	2224	205.992	165.992	0.0026	Green	32167	2477.19	2477.19
451	Q8PF58_XANAC	Q8PF58	non-specific serine/threonine protein kinase OS=Xanthomonas axonopodis pv. citri (strain 306) OX=190486 GN=pknB PE=4 SV=1	Regular	19956.7	0	82673.1	950	66	67	71.11	1114505000	654897300	588549400			Green		0	51	Pass2	VarMod	Oxidation+M(34)	4284.11	DLKPSNVLVSEIDGRPMPGVIDFGIAVDATNPGMTYAHDR	DLKPSNVLVSEIDGRPMPGVIDFGIAVDATNPGMTYAHDR	140	40	4.23	92	43	43	25	15	18437.1	8.5658	Identified	1384374	35.1	b1°b3b3°b4°b5b5°b7b8b9b9°b11*b13b14b14°b15°b17*b18*b19°b21b22b22*b23b24b25b25*b26*b26°b27b27°b29b30b31b31°b34*b35b35°b37b38b39b39°b40°y1y3y3°y4y5y6y8y9y10y10*y10°y11y13y13°y15y17y18y19y20*y27y27°y28*y29y29*y30y31y31°y33*y34°y35y35°y36y37y37°y38y39	41.5641	3954	302.309	111.154	0.0018	Green	24115	4284.12	4284.12
451	Q8PF58_XANAC	Q8PF58	non-specific serine/threonine protein kinase OS=Xanthomonas axonopodis pv. citri (strain 306) OX=190486 GN=pknB PE=4 SV=1	Regular	19956.7	0	82673.1	950	66	67	71.11	1114505000	654897300	588549400			Green		0	52	Pass2	VarMod	Oxidation+M(17)	4284.11	DLKPSNVLVSEIDGRPMPGVIDFGIAVDATNPGMTYAHDR	DLKPSNVLVSEIDGRPMPGVIDFGIAVDATNPGMTYAHDR	140	40	4.23	93	27	27	14	4	4913.05	7.9914	Identified	1561892	34	b17b20b21b22b23b24b25b28b29b31b33*b36*b39y6y7y8y9y10y11y11*y13y13*y13°y14y14*y15y16y17°y27y29y31y32°y35y35°y36°y37y40	40.3354	3954	302.309	111.154	0.0017	Green	22369	4284.12	4284.12
451	Q8PF58_XANAC	Q8PF58	non-specific serine/threonine protein kinase OS=Xanthomonas axonopodis pv. citri (strain 306) OX=190486 GN=pknB PE=4 SV=1	Regular	19956.7	0	82673.1	950	66	67	71.11	1114505000	654897300	588549400			Green		0	53	Pass2	VarMod	Oxidation+M(5)	3602.82	LLAQMVHPAIAQIHDVGTDAHGQPYLVMEYLR	LLAQMVHPAIAQIHDVGTDAHGQPYLVMEYLR	68	32	5.77	90	17	17	4	3	3389.75	7.8303	Identified	844144	30	b13b14b18*b19b19°b21b23b30b31b31°y8y9y10°y12y13y15*y15°y17y17°y19y19*y21°y22y25*y26*y28y29°y30y32	36.5347	3361	271.272	95.6361	0.0015	Green	18142	3602.83	3602.83
451	Q8PF58_XANAC	Q8PF58	non-specific serine/threonine protein kinase OS=Xanthomonas axonopodis pv. citri (strain 306) OX=190486 GN=pknB PE=4 SV=1	Regular	19956.7	0	82673.1	950	66	67	71.11	1114505000	654897300	588549400			Green		0	54	Pass2	VarMod	Oxidation+M(28)	3602.82	LLAQMVHPAIAQIHDVGTDAHGQPYLVMEYLR	LLAQMVHPAIAQIHDVGTDAHGQPYLVMEYLR	68	32	5.77	89	23	23	10	3	7559.17	8.1786	Identified	131017	27.7	b1b4*b6b13b14b15b17b17*b22b23b26b27b29b32y4°y7y7°y9y11y12y12°y13y14y18y19y21*y28y29y30y30*y31*	36.0824	3361	271.272	95.6361	0.0012	Green	17567	3602.83	3602.83
451	Q8PF58_XANAC	Q8PF58	non-specific serine/threonine protein kinase OS=Xanthomonas axonopodis pv. citri (strain 306) OX=190486 GN=pknB PE=4 SV=1	Regular	19956.7	0	82673.1	950	66	67	71.11	1114505000	654897300	588549400			Green		0	55	Pass2	VarMod	Phosphoryl+STY(9);Phosphoryl+STY(13)	2654.27	GPEHPLVVSMRNSLAVFLLMQR	GPEHPLVVSMRNSLAVFLLMQR	562	22	10.88	103	1	1	0	0	194.219	6.5884	Missing	13432	13.8	b17°y4*y13*y15y22*	32.0121	2368	214.79	67.395	0.0003	Yellow	12409	2654.27	2654.27
451	Q8PF58_XANAC	Q8PF58	non-specific serine/threonine protein kinase OS=Xanthomonas axonopodis pv. citri (strain 306) OX=190486 GN=pknB PE=4 SV=1	Regular	19956.7	0	82673.1	950	66	67	71.11	1114505000	654897300	588549400			Green		0	56	Pass2	VarMod	Oxidation+M(6)	1309.58	GTPGYMSPEQAR	GTPGYMSPEQAR	180	12	6.89	96	6	6	1	0	772.227	7.1878	Identified	55001	10.6	b8b12y7y7°y8°y9y9°y10°y11y11°y12	15.9922	1145	132.321	92.3214	0.0002	Green	825	1309.58	1309.58
451	Q8PF58_XANAC	Q8PF58	non-specific serine/threonine protein kinase OS=Xanthomonas axonopodis pv. citri (strain 306) OX=190486 GN=pknB PE=4 SV=1	Regular	19956.7	0	82673.1	950	66	67	71.11	1114505000	654897300	588549400			Green		0	57	Pass2	VarMod	Oxidation+M(17);Oxidation+M(34)	4300.1	DLKPSNVLVSEIDGRPMPGVIDFGIAVDATNPGMTYAHDR	DLKPSNVLVSEIDGRPMPGVIDFGIAVDATNPGMTYAHDR	140	40	4.23	94	21	21	9	4	1593.27	7.5024	Identified	277411	9.6	b3b3°b7b7°b8b9b10b10°b11b11°b12b13b15b16b21*b27b28b30*b33*b36b37b37*b38*b40*y6°y9y13y14°y16*y17°y24y29°y31y33°y35y37y37*y38*y40	39.1088	3954	302.309	111.154	0.0001	Green	20858	4300.11	4300.11
451	Q8PF58_XANAC	Q8PF58	non-specific serine/threonine protein kinase OS=Xanthomonas axonopodis pv. citri (strain 306) OX=190486 GN=pknB PE=4 SV=1	Regular	19956.7	0	82673.1	950	66	67	71.11	1114505000	654897300	588549400			Green		0	58	Pass2	VarMod	Oxidation+M(39)	4846.44	GVIHRDLKPSNVLVSEIDGRPMPGVIDFGIAVDATNPGMTYAHDR	GVIHRDLKPSNVLVSEIDGRPMPGVIDFGIAVDATNPGMTYAHDR	135	45	5.26	95	11	11	1	1	967.885	7.2859	Identified	7222	4.5	b8b12b15*b16b18*b20*b20°b28°b30°b34*b35b41°b42*b43y11y11°y13*y16*y18y18*y19°y21y22y29y30*y31y34°y36*y43*	56.6203	4497	329.388	54.111	0	Green	37063	4846.42	4846.42
451	Q8PF58_XANAC	Q8PF58	non-specific serine/threonine protein kinase OS=Xanthomonas axonopodis pv. citri (strain 306) OX=190486 GN=pknB PE=4 SV=1	Regular	19956.7	0	82673.1	950	66	67	71.11	1114505000	654897300	588549400			Green		0	59	Pass2	VarMod	Oxidation+M(7)	1544.8	LIGAGGMGQVYLGHR	LIGAGGMGQVYLGHR	21	15	9.83	88	5	5	0	0	332.472	6.8218		7438	3	b2b7b13*y6y10y10*y15	25.1557	1429	153.384	62.2562	0	Green	5198	1544.8	1544.8
451	Q8PF58_XANAC	Q8PF58	non-specific serine/threonine protein kinase OS=Xanthomonas axonopodis pv. citri (strain 306) OX=190486 GN=pknB PE=4 SV=1	Regular	19956.7	0	82673.1	950	66	67	71.11	1114505000	654897300	588549400			Green		0	60	Pass2	VarMod	Phosphoryl+STY(1);Phosphoryl+STY(16)	2532.06	SNHAFWLLDDGQVDASLAEQR	SNHAFWLLDDGQVDASLAEQR	657	21	3.96	102	5	5	0	1	326.655	6.8142		3645	2.7	b5b8b12b15*y2*y4*y10-H3PO4y11y13*y16	57.4649	2142	200.897	93.9311	0	Green	37484	2532.07	2532.07
451	Q8PF58_XANAC	Q8PF58	non-specific serine/threonine protein kinase OS=Xanthomonas axonopodis pv. citri (strain 306) OX=190486 GN=pknB PE=4 SV=1	Regular	19956.7	0	82673.1	950	66	67	71.11	1114505000	654897300	588549400			Green		0	61	Pass2	VarMod	Phosphoryl+STY(11);Phosphoryl+STY(13)	1891.77	HAYVAALANASSSADQR	HAYVAALANASSSADQR	510	17	7.58	100	3	3	0	0	401.831	6.9041		6888	2.4	b1b3b11°b17°y5y15*	43.2365	1558	162.482	284.964	0	Green	26005	1891.77	1891.77
451	Q8PF58_XANAC	Q8PF58	non-specific serine/threonine protein kinase OS=Xanthomonas axonopodis pv. citri (strain 306) OX=190486 GN=pknB PE=4 SV=1	Regular	19956.7	0	82673.1	950	66	67	71.11	1114505000	654897300	588549400			Green		0	62	Pass2	VarMod	Oxidation+M(15)	2638.35	VTRTLYGESAADTLMIEGNLAGALR	VTRTLYGESAADTLMIEGNLAGALR	598	25	4.44	104	6	6	0	1	303.611	6.7824		6998	2.7	b2b8b12°b16b16°b17°y2y10y17y17*y19°	71.883	2455	220.019	180.019	0	Green	44458	2638.36	2638.36
451	Q8PF58_XANAC	Q8PF58	non-specific serine/threonine protein kinase OS=Xanthomonas axonopodis pv. citri (strain 306) OX=190486 GN=pknB PE=4 SV=1	Regular	19956.7	0	82673.1	950	66	67	71.11	1114505000	654897300	588549400			Green		0	63	Pass2	VarMod	Carbamidomethyl+C(8);Phosphoryl+STY(5)	1665.65	GEPITWWCDEHR	GEPITWWCDEHR	100	12	4.42	91	1	1	0	0	90.5457	6.257	Missing	2266	2	y3°y4°y9°y11	29.2864	1342	147.094	107.094	0	Yellow	9569	1665.65	1665.65
451	Q8PF58_XANAC	Q8PF58	non-specific serine/threonine protein kinase OS=Xanthomonas axonopodis pv. citri (strain 306) OX=190486 GN=pknB PE=4 SV=1	Regular	19956.7	0	82673.1	950	66	67	71.11	1114505000	654897300	588549400			Green		0	64	Pass2	VarMod	Phosphoryl+STY(5)	1373.56	GTPGYMSPEQAR	GTPGYMSPEQAR	180	12	6.89	97	3	3	0	0	212.981	6.6284	Identified	5241	1.8	b3°b5°y1y5y5°y6°y7y10*y10°	14.2197	1145	132.321	92.3214	0	Green	506	1373.56	1373.56
451	Q8PF58_XANAC	Q8PF58	non-specific serine/threonine protein kinase OS=Xanthomonas axonopodis pv. citri (strain 306) OX=190486 GN=pknB PE=4 SV=1	Regular	19956.7	0	82673.1	950	66	67	71.11	1114505000	654897300	588549400			Green		0	65	Pass2	VarMod	Phosphoryl+STY(4)	2674.24	AQVTGDFMSSVLSSVDPGVARDLDK	AQVTGDFMSSVLSSVDPGVARDLDK	351	25	3.87	99	1	1	0	0	119.309	6.3768	Identified	3989	2.3	b6b10*b10-H3PO4b16*b18*b19°	43.1088	2393	216.299	176.299	0	Yellow	25692	2674.24	2674.24
451	Q8PF58_XANAC	Q8PF58	non-specific serine/threonine protein kinase OS=Xanthomonas axonopodis pv. citri (strain 306) OX=190486 GN=pknB PE=4 SV=1	Regular	19956.7	0	82673.1	950	66	67	71.11	1114505000	654897300	588549400			Green		0	66	Pass2	VarMod	Phosphoryl+STY(1)	2452.09	SNHAFWLLDDGQVDASLAEQR	SNHAFWLLDDGQVDASLAEQR	657	21	3.96	101	1	1	0	0	259.275	6.7139		1811	2.1	b5*b6*b9*b15-H3PO4b17*b19y7°y8°y11*y13*	23.0215	2142	200.897	93.9311	0	Green	4248	2452.1	2452.1
451	Q8PF58_XANAC	Q8PF58	non-specific serine/threonine protein kinase OS=Xanthomonas axonopodis pv. citri (strain 306) OX=190486 GN=pknB PE=4 SV=1	Regular	19956.7	0	82673.1	950	66	67	71.11	1114505000	654897300	588549400			Green		0	67	Pass2	InSource	None	655.316	DDLHR	YASVSALLDDLHR	287	5	5.12	70	3	3	2	0	74.4158	0		183189	0	b1b1°b2b2°b3b3°	32.8198	572	83.3087	126.617	0.0018	Green	13743	655.317	655.317
451	Q8PF58_XANAC	Q8PF58	non-specific serine/threonine protein kinase OS=Xanthomonas axonopodis pv. citri (strain 306) OX=190486 GN=pknB PE=4 SV=1	Regular	19956.7	0	82673.1	950	66	67	71.11	1114505000	654897300	588549400			Green		0	68	Pass2	InSource	None	1634.9	HEQLRDGLDAIVLR	LHEQLRDGLDAIVLR	256	14	5.3	57	11	11	7	0	1531.43	0		1350758	0	b1b2b2°b3b3°b4b5b5*b6b6*b7b7*b9b9*b10b10*b12*b13°b14b14°y6y12°	27.1146	1535	160.879	120.879	0.0017	Green	7587	1634.9	1634.9
451	Q8PF58_XANAC	Q8PF58	non-specific serine/threonine protein kinase OS=Xanthomonas axonopodis pv. citri (strain 306) OX=190486 GN=pknB PE=4 SV=1	Regular	19956.7	0	82673.1	950	66	67	71.11	1114505000	654897300	588549400			Green		0	69	Pass2	InSource	None	387.271	VLR	LHEQLRDGLDAIVLR	267	3	11.05	57	2	2	0	0	110.775	0		2820	0	b1b3	27.1161	377	63.0939	86.1877	0.0004	Green	7594	387.272	387.272
451	Q8PF58_XANAC	Q8PF58	non-specific serine/threonine protein kinase OS=Xanthomonas axonopodis pv. citri (strain 306) OX=190486 GN=pknB PE=4 SV=1	Regular	19956.7	0	82673.1	950	66	67	71.11	1114505000	654897300	588549400			Green		0	70	Pass2	InSource	None	419.243	MLR	VLLMLR	121	3	10.85	65	3	3	2	0	84.5609	0		118732	0	b1b2b3	27.4088	396	65.1963	90.3926	0.0004	Green	7860	419.244	419.244
451	Q8PF58_XANAC	Q8PF58	non-specific serine/threonine protein kinase OS=Xanthomonas axonopodis pv. citri (strain 306) OX=190486 GN=pknB PE=4 SV=1	Regular	19956.7	0	82673.1	950	66	67	71.11	1114505000	654897300	588549400			Green		0	71	Pass2	InSource	Carbamidomethyl+C(15);Carbamidomethyl+C(15)	1891.86	SDIYALGAMFYELSCGL	SDIYALGAMFYELSCGLAPVAGR	200	17	3.02	60	4	4	1	0	1037.48	0		435076	0	y4y4°y6y6°y7y9y10°y13°y14°	58.985	1699	172.143	132.143	0.0003	Green	38522	1891.86	1891.86
451	Q8PF58_XANAC	Q8PF58	non-specific serine/threonine protein kinase OS=Xanthomonas axonopodis pv. citri (strain 306) OX=190486 GN=pknB PE=4 SV=1	Regular	19956.7	0	82673.1	950	66	67	71.11	1114505000	654897300	588549400			Green		0	72	Pass2	InSource	None	499.299	PVAGR	SDIYALGAMFYELSCGLAPVAGR	218	5	11.54	60	2	2	0	0	165.476	0	Missing	29003	0	b2b5	58.998	458	71.8351	103.67	0.0001	Green	38568	499.299	499.299
451	Q8PF58_XANAC	Q8PF58	non-specific serine/threonine protein kinase OS=Xanthomonas axonopodis pv. citri (strain 306) OX=190486 GN=pknB PE=4 SV=1	Regular	19956.7	0	82673.1	950	66	67	71.11	1114505000	654897300	588549400			Green		0	73	Pass2	InSource	None	500.356	IVLR	LHEQLRDGLDAIVLR	266	4	11.05	57	0	0	0	0	43.6168	0		0	0		27.107	501	76.2637	112.527	0.0001	Green	7560	500.355	500.355
451	Q8PF58_XANAC	Q8PF58	non-specific serine/threonine protein kinase OS=Xanthomonas axonopodis pv. citri (strain 306) OX=190486 GN=pknB PE=4 SV=1	Regular	19956.7	0	82673.1	950	66	67	71.11	1114505000	654897300	588549400			Green		0	74	Pass2	InSource	Carbamidomethyl+C(2);Carbamidomethyl+C(2)	464.192	ECR	ALFEFECR	65	3	6.29	62	1	1	0	0	34.6845	0		68549	0	b2b2°b3°	28.2342	343	59.241	78.482	0.0001	Green	8669	464.192	464.192
451	Q8PF58_XANAC	Q8PF58	non-specific serine/threonine protein kinase OS=Xanthomonas axonopodis pv. citri (strain 306) OX=190486 GN=pknB PE=4 SV=1	Regular	19956.7	0	82673.1	950	66	67	71.11	1114505000	654897300	588549400			Green		0	75	Pass2	InSource	Carbamidomethyl+C(2);Carbamidomethyl+C(2)	902.357	WCDEHR	GEPITWWCDEHR	106	6	5.24	56	5	5	4	0	3450.93	0		26790	0	b1b2b3b4b5b5°	26.6388	715	96.6712	153.342	0.0001	Green	6773	902.357	902.357
451	Q8PF58_XANAC	Q8PF58	non-specific serine/threonine protein kinase OS=Xanthomonas axonopodis pv. citri (strain 306) OX=190486 GN=pknB PE=4 SV=1	Regular	19956.7	0	82673.1	950	66	67	71.11	1114505000	654897300	588549400			Green		0	76	Pass2	InSource	Carbamidomethyl+C(4);Carbamidomethyl+C(4)	722.293	EFECR	ALFEFECR	63	5	4.26	62	1	1	0	0	52.5545	0		34241	0	b1b2°	28.2341	587	84.7588	129.518	0.0001	Green	8668	722.292	722.292
451	Q8PF58_XANAC	Q8PF58	non-specific serine/threonine protein kinase OS=Xanthomonas axonopodis pv. citri (strain 306) OX=190486 GN=pknB PE=4 SV=1	Regular	19956.7	0	82673.1	950	66	67	71.11	1114505000	654897300	588549400			Green		0	77	Pass2	InSource	None	541.298	LVAADA	LVAADALDAQGR	48	6	3.1	61	0	0	0	0	78.9279	0		0	0		19.1136	521	78.2801	116.56	0.0001	Green	2557	541.298	541.298
451	Q8PF58_XANAC	Q8PF58	non-specific serine/threonine protein kinase OS=Xanthomonas axonopodis pv. citri (strain 306) OX=190486 GN=pknB PE=4 SV=1	Regular	19956.7	0	82673.1	950	66	67	71.11	1114505000	654897300	588549400			Green		0	78	Pass2	InSource	Carbamidomethyl+C(3);Carbamidomethyl+C(3)	1088.44	WWCDEHR	GEPITWWCDEHR	105	7	5.24	56	1	1	0	0	183.716	0		5964	0	b4b4°b5°	26.6363	878	110.855	181.71	0.0001	Green	6770	1088.44	1088.44
451	Q8PF58_XANAC	Q8PF58	non-specific serine/threonine protein kinase OS=Xanthomonas axonopodis pv. citri (strain 306) OX=190486 GN=pknB PE=4 SV=1	Regular	19956.7	0	82673.1	950	66	67	71.11	1114505000	654897300	588549400			Green		0	79	Pass2	InSource	Carbamidomethyl+C(1);Carbamidomethyl+C(1)	716.278	CDEHR	GEPITWWCDEHR	107	5	5.24	56	3	3	2	0	1396.26	0		16030	0	b2b2°b3b3°b4	26.6424	552	81.3553	122.711	0.0001	Green	6781	716.278	716.278
451	Q8PF58_XANAC	Q8PF58	non-specific serine/threonine protein kinase OS=Xanthomonas axonopodis pv. citri (strain 306) OX=190486 GN=pknB PE=4 SV=1	Regular	19956.7	0	82673.1	950	66	67	71.11	1114505000	654897300	588549400			Green		0	80	Pass2	InSource	None	1240.74	LRDGLDAIVLR	LHEQLRDGLDAIVLR	259	11	7	57	1	1	0	0	51.0724	0		16142	0	b2b6°	27.0932	1194	136.07	96.07	0.0001	Green	7505	1240.74	1240.74
451	Q8PF58_XANAC	Q8PF58	non-specific serine/threonine protein kinase OS=Xanthomonas axonopodis pv. citri (strain 306) OX=190486 GN=pknB PE=4 SV=1	Regular	19956.7	0	82673.1	950	66	67	71.11	1114505000	654897300	588549400			Green		0	81	Pass2	InSource	None	425.262	LHR	YASVSALLDDLHR	289	3	11.05	70	2	2	0	0	121.638	0		33366	0	b1b3	32.801	390	64.5361	89.0722	0	Green	13701	425.262	425.262
451	Q8PF58_XANAC	Q8PF58	non-specific serine/threonine protein kinase OS=Xanthomonas axonopodis pv. citri (strain 306) OX=190486 GN=pknB PE=4 SV=1	Regular	19956.7	0	82673.1	950	66	67	71.11	1114505000	654897300	588549400			Green		0	82	Pass2	InSource	Carbamidomethyl+C(15);Carbamidomethyl+C(15);Oxidation+M(9)	1978.89	SDIYALGAMFYELSCGLA	SDIYALGAMFYELSCGLAPVAGR	200	18	3.01	98	1	1	0	0	133.761	0		5433	0	b2°y3y5°y13°	49.4038	1766	176.639	136.639	0	Green	32153	1978.89	1978.89
451	Q8PF58_XANAC	Q8PF58	non-specific serine/threonine protein kinase OS=Xanthomonas axonopodis pv. citri (strain 306) OX=190486 GN=pknB PE=4 SV=1	Regular	19956.7	0	82673.1	950	66	67	71.11	1114505000	654897300	588549400			Green		0	83	Pass2	InSource	None	799.504	LDAIVLR	LHEQLRDGLDAIVLR	263	7	6.78	57	0	0	0	0	79.9258	0		0	0		27.1711	783	102.707	165.414	0	Green	7721	799.503	799.503
451	Q8PF58_XANAC	Q8PF58	non-specific serine/threonine protein kinase OS=Xanthomonas axonopodis pv. citri (strain 306) OX=190486 GN=pknB PE=4 SV=1	Regular	19956.7	0	82673.1	950	66	67	71.11	1114505000	654897300	588549400			Green		0	84	Pass2	InSource	None	457.284	VLLM	VLLMLR	118	4	6.13	65	0	0	0	0	47.0887	0		0	0		27.4118	477	73.8083	107.617	0	Green	7866	457.284	457.284
451	Q8PF58_XANAC	Q8PF58	non-specific serine/threonine protein kinase OS=Xanthomonas axonopodis pv. citri (strain 306) OX=190486 GN=pknB PE=4 SV=1	Regular	19956.7	0	82673.1	950	66	67	71.11	1114505000	654897300	588549400			Green		0	85	Pass2	InSource	None	3030.53	VHPAIAQIHDVGTDAHGQPYLVMEYLR	LLAQMVHPAIAQIHDVGTDAHGQPYLVMEYLR	73	27	5.77	63	4	4	1	0	210.25	0	Identified	36057	0	b2b3b8b13*b14b20°y22°	39.5116	2808	240.634	120.423	0	Green	21506	3030.53	3030.53
451	Q8PF58_XANAC	Q8PF58	non-specific serine/threonine protein kinase OS=Xanthomonas axonopodis pv. citri (strain 306) OX=190486 GN=pknB PE=4 SV=1	Regular	19956.7	0	82673.1	950	66	67	71.11	1114505000	654897300	588549400			Green		0	86	Pass2	InSource	None	355.234	LVAA	LVAADALDAQGR	48	4	6.13	61	0	0	0	0	34.6528	0		0	0		19.1237	363	61.522	83.0441	0	Green	2579	355.233	355.233
451	Q8PF58_XANAC	Q8PF58	non-specific serine/threonine protein kinase OS=Xanthomonas axonopodis pv. citri (strain 306) OX=190486 GN=pknB PE=4 SV=1	Regular	19956.7	0	82673.1	950	66	67	71.11	1114505000	654897300	588549400			Green		0	87	Pass2	InSource	None	966.562	DLKPSNVLV	DLKPSNVLVSEIDGRPMPGVIDFGIAVDATNPGMTYAHDR	140	9	6.89	67	1	1	0	0	23.7859	0	Missing	72	0	y2	43.1364	943	116.261	192.522	0	Green	25765	966.562	966.562
451	Q8PF58_XANAC	Q8PF58	non-specific serine/threonine protein kinase OS=Xanthomonas axonopodis pv. citri (strain 306) OX=190486 GN=pknB PE=4 SV=1	Regular	19956.7	0	82673.1	950	66	67	71.11	1114505000	654897300	588549400			Green		0	88	Pass2	InSource	Carbamidomethyl+C(5);Carbamidomethyl+C(5)	869.361	FEFECR	ALFEFECR	62	6	4.26	62	1	1	0	0	25.5649	0		1456	0	b1	28.2276	722	97.3011	57.3011	0	Green	8631	869.361	869.361
451	Q8PF58_XANAC	Q8PF58	non-specific serine/threonine protein kinase OS=Xanthomonas axonopodis pv. citri (strain 306) OX=190486 GN=pknB PE=4 SV=1	Regular	19956.7	0	82673.1	950	66	67	71.11	1114505000	654897300	588549400			Green		0	89	Pass2	InSource	None	500.356	IVLR	DGLDAIVLR	266	4	11.05	58	0	0	0	0	29.9426	0		0	0		31.121	501	76.2637	112.527	0	Green	11754	500.357	500.357
451	Q8PF58_XANAC	Q8PF58	non-specific serine/threonine protein kinase OS=Xanthomonas axonopodis pv. citri (strain 306) OX=190486 GN=pknB PE=4 SV=1	Regular	19956.7	0	82673.1	950	66	67	71.11	1114505000	654897300	588549400			Green		0	90	Pass2	InSource	Carbamidomethyl+C(1);Carbamidomethyl+C(1)	477.224	CAAR	ICAAR	245	4	9.56	68	2	2	1	0	142.424	0		442	0	b2b3	3.5431	368	62.0857	84.1714	0	Green	235	477.223	477.223
451	Q8PF58_XANAC	Q8PF58	non-specific serine/threonine protein kinase OS=Xanthomonas axonopodis pv. citri (strain 306) OX=190486 GN=pknB PE=4 SV=1	Regular	19956.7	0	82673.1	950	66	67	71.11	1114505000	654897300	588549400			Green		0	91	Pass2	InSource	None	799.504	LDAIVLR	DGLDAIVLR	263	7	6.78	58	0	0	0	0	77.7541	0		0	0		31.1379	783	102.707	165.414	0	Green	11767	799.503	799.503
451	Q8PF58_XANAC	Q8PF58	non-specific serine/threonine protein kinase OS=Xanthomonas axonopodis pv. citri (strain 306) OX=190486 GN=pknB PE=4 SV=1	Regular	19956.7	0	82673.1	950	66	67	71.11	1114505000	654897300	588549400			Green		0	92	Pass2	InSource	None	2820.5	DLKPSNVLVSEIDGRPMPGVIDFGIAV	DLKPSNVLVSEIDGRPMPGVIDFGIAVDATNPGMTYAHDR	140	27	3.97	67	0	0	0	0	818.235	0	Identified	4457	0	b1°b17°	43.0995	2687	233.671	193.671	0	Green	25675	2820.5	2820.5
451	Q8PF58_XANAC	Q8PF58	non-specific serine/threonine protein kinase OS=Xanthomonas axonopodis pv. citri (strain 306) OX=190486 GN=pknB PE=4 SV=1	Regular	19956.7	0	82673.1	950	66	67	71.11	1114505000	654897300	588549400			Green		0	93	Pass2	InSource	None	425.262	IHR	GVIHR	137	3	11.05	66	1	1	0	0	26.1299	0		162	0	b2	4.4856	390	64.5361	89.0722	0	Green	258	425.262	425.262
451	Q8PF58_XANAC	Q8PF58	non-specific serine/threonine protein kinase OS=Xanthomonas axonopodis pv. citri (strain 306) OX=190486 GN=pknB PE=4 SV=1	Regular	19956.7	0	82673.1	950	66	67	71.11	1114505000	654897300	588549400			Green		0	94	Pass2	InSource	None	403.198	YASV	YASVSALLDDLHR	279	4	6.13	70	0	0	0	0	34.7369	0		0	0		32.7679	386	64.0941	88.1881	0	Green	13647	403.197	403.197
451	Q8PF58_XANAC	Q8PF58	non-specific serine/threonine protein kinase OS=Xanthomonas axonopodis pv. citri (strain 306) OX=190486 GN=pknB PE=4 SV=1	Regular	19956.7	0	82673.1	950	66	67	71.11	1114505000	654897300	588549400			Green		0	95	Pass2	InSource	None	710.31	DGAYER	ADGAYER	37	6	4.07	47	1	1	0	0	10.0284	0		68	0	b2	4.4066	604	86.3875	132.775	0	Green	256	710.309	710.309
451	Q8PF58_XANAC	Q8PF58	non-specific serine/threonine protein kinase OS=Xanthomonas axonopodis pv. citri (strain 306) OX=190486 GN=pknB PE=4 SV=1	Regular	19956.7	0	82673.1	950	66	67	71.11	1114505000	654897300	588549400			Green		0	96	Pass2	InSource	None	595.284	GAYER	ADGAYER	38	5	6.89	47	1	1	0	0	346.154	0		67	0	b3	4.4025	513	77.4767	114.953	0	Green	255	595.283	595.283
451	Q8PF58_XANAC	Q8PF58	non-specific serine/threonine protein kinase OS=Xanthomonas axonopodis pv. citri (strain 306) OX=190486 GN=pknB PE=4 SV=1	Regular	19956.7	0	82673.1	950	66	67	71.11	1114505000	654897300	588549400			Green		0	97	Pass2	NeutralLoss_H2O	None	953.542	DGLDAIVLR	DGLDAIVLR	261	9	3.88	58	0	0	0	0	116.826	0		0	0		31.075	922	114.529	74.5285	0	Green	11725	953.542	953.542
[truncated: 13 more columns]

## Sheet: ECFK- Q8PF57_XANAC
protein.key	protein.Entry	protein.Accession	protein.Description	protein.dataBaseType	protein.score	protein.falsePositiveRate	protein.avgMass	protein.MatchedProducts	protein.matchedPeptides	protein.digestPeps	protein.seqCover(%)	protein.MatchedPeptideIntenSum	protein.top3MatchedPeptideIntenSum	protein.MatchedProductIntenSum	protein.fmolOnColumn	protein.ngramOnColumn	protein.AutoCurate	protein.Key_ForHomologs	protein.SumForTotalProteins	peptide.Rank	peptide.Pass	peptide.matchType	peptide.modification	peptide.mhp	peptide.seq	peptide.OriginatingSeq	peptide.seqStart	peptide.seqLength	peptide.pI	peptide.componentID	peptide.MatchedProducts	peptide.UniqueProducts	peptide.ConsectiveMatchedProducts	peptide.ComplementaryMatchedProducts	peptide.rawScore	peptide.score	peptide.(X)-P Bond	peptide.MatchedProductsSumInten	peptide.MatchedProductsTheoretical	peptide.MatchedProductsString	peptide.ModelRT	peptide.Volume	peptide.CSA	peptide.ModelDrift	peptide.RelIntensity	peptide.AutoCurate	precursor.leID	precursor.mhp	precursor.mhpCal
1388	Q8PF57_XANAC	Q8PF57	Extracytoplasmic sigma factor OS=Xanthomonas axonopodis pv. citri (strain 306) OX=190486 GN=ecfR PE=3 SV=1	Regular	38422.5	0	19910.8	762	45	18	93.85	376934400	197426000	142355500			Green		1	1	Pass1	PepFrag1	None	800.466	VWLAAQL	VWLAAQL	172	7	6.13	4	12	12	10	5	18106.7	8.8424		12570840	6	b2b3b4b5b6b6*b7y1y2y2*y3y3*y4y4*y5y5*y6y6*y7*	36.0269	764	101.039	162.078	0.2737	Green	17472	800.468	800.468
1388	Q8PF57_XANAC	Q8PF57	Extracytoplasmic sigma factor OS=Xanthomonas axonopodis pv. citri (strain 306) OX=190486 GN=ecfR PE=3 SV=1	Regular	38422.5	0	19910.8	762	45	18	93.85	376934400	197426000	142355500			Green		0	2	Pass1	PepFrag1	None	2976.56	AFALTELVGFSVAEAAEQLEVSVPTLER	AFALTELVGFSVAEAAEQLEVSVPTLER	138	28	3.66	6	50	50	44	22	181717	9.844	Identified	29856560	48	b2b3b4b5b5°b6b7b7°b8b8°b9b9°b10b11b11°b12b12°b13b13°b14b14°b15b16b16°b17b17°b18b18°b19b19*b20b20*b21b21*b22b22°b23b23°b25b25°b26b26°b28b28*y1y2y3y4y5y5°y6y6°y7y7°y8y8°y9y10y11y11*y11°y12y12*y12°y13y13*y13°y14y14*y14°y15y15°y16y16*y16°y17y17°y18y18*y18°y19y19*y20y20°y21y21*y21°y22°y23y23*y24y24°y25y28	69.2841	2798	240.063	120.042	0.1495	Green	43168	2976.57	2976.57
1388	Q8PF57_XANAC	Q8PF57	Extracytoplasmic sigma factor OS=Xanthomonas axonopodis pv. citri (strain 306) OX=190486 GN=ecfR PE=3 SV=1	Regular	38422.5	0	19910.8	762	45	18	93.85	376934400	197426000	142355500			Green		0	3	Pass1	PepFrag1	None	1393.7	AHFYSVAALQMR	AHFYSVAALQMR	71	12	9.88	3	19	19	17	9	28465.8	9.0389		2030244	16	b2b3b4b5b5°b6b6°b7b7°b8b9b10b11°b12*y2y3y3*y4y4*y5y6y7y8y8*y8°y9y10y10°y11y12*	25.9818	1283	142.75	102.75	0.0188	Green	5835	1393.71	1393.71
1388	Q8PF57_XANAC	Q8PF57	Extracytoplasmic sigma factor OS=Xanthomonas axonopodis pv. citri (strain 306) OX=190486 GN=ecfR PE=3 SV=1	Regular	38422.5	0	19910.8	762	45	18	93.85	376934400	197426000	142355500			Green		0	4	Pass1	PepFrag1	None	3360.77	AFALTELVGFSVAEAAEQLEVSVPTLERDLR	AFALTELVGFSVAEAAEQLEVSVPTLERDLR	138	31	3.88	7	26	26	18	1	11353.2	8.6397	Identified	521996	19.1	b7°b9°b14°b18*b18°b21*b26b26°b27b28b29*b29°b31y2y4y7°y8y9y10y11y12y13y14y14*y15y15*y16y16*y17°y18y19y20y20°y21y22y23y23°y24y24°y25y26y26*y27°y29y29°y31	70.9122	3161	260.401	133.601	0.0013	Green	44135	3360.77	3360.77
1388	Q8PF57_XANAC	Q8PF57	Extracytoplasmic sigma factor OS=Xanthomonas axonopodis pv. citri (strain 306) OX=190486 GN=ecfR PE=3 SV=1	Regular	38422.5	0	19910.8	762	45	18	93.85	376934400	197426000	142355500			Green		0	5	Pass1	PepFrag1	None	1062.53	LEQGQQGFR	LEQGQQGFR	60	9	6.95	1	12	12	7	4	15861.4	8.7849		52124	9	b2b3b5b5*b6b8y1y2y3y4y4*y5y5*y6y6*y7*y8*y8°y9	12.2741	954	117.163	77.1634	0.0006	Green	405	1062.53	1062.53
1388	Q8PF57_XANAC	Q8PF57	Extracytoplasmic sigma factor OS=Xanthomonas axonopodis pv. citri (strain 306) OX=190486 GN=ecfR PE=3 SV=1	Regular	38422.5	0	19910.8	762	45	18	93.85	376934400	197426000	142355500			Green		0	6	Pass1	PepFrag1	None	3073.62	LGQAVTLTISLSDGAARPEALMLVADAFDK	LGQAVTLTISLSDGAARPEALMLVADAFDK	98	30	3.96	5	12	12	1	1	2466.7	7.9767	Identified	85970	11.7	b3*b5*b7b7*b9*b11*b14b15*b17b17°b18*b19b20b20°b21*b22b26b26°b30*y2y5°y10y21y26y28*y30	53.2292	2912	246.54	124.36	0.0004	Green	35018	3073.63	3073.63
1388	Q8PF57_XANAC	Q8PF57	Extracytoplasmic sigma factor OS=Xanthomonas axonopodis pv. citri (strain 306) OX=190486 GN=ecfR PE=3 SV=1	Regular	38422.5	0	19910.8	762	45	18	93.85	376934400	197426000	142355500			Green		0	7	Pass1	PepFrag1	None	1071.51	DEPGAGDALAR	DEPGAGDALAR	15	11	3.69	2	11	11	7	1	1853.5	7.8526	Identified	18787	6.5	b2b5°b7b10°y2y3y4y5y6y7y8y10y11	14.3976	950	116.836	76.8356	0.0002	Green	511	1071.51	1071.51
1388	Q8PF57_XANAC	Q8PF57	Extracytoplasmic sigma factor OS=Xanthomonas axonopodis pv. citri (strain 306) OX=190486 GN=ecfR PE=3 SV=1	Regular	38422.5	0	19910.8	762	45	18	93.85	376934400	197426000	142355500			Green		0	8	Pass1	PepFrag1	None	830.437	LAQVDER	LAQVDER	128	7	4.07	0	8	8	6	1	7151.11	8.439		6666	3.7	b3y1y2y3y3°y4y5y5*y5°y6y6*y7y7*	8.5388	758	100.509	161.018	0.0001	Green	326	830.437	830.437
1388	Q8PF57_XANAC	Q8PF57	Extracytoplasmic sigma factor OS=Xanthomonas axonopodis pv. citri (strain 306) OX=190486 GN=ecfR PE=3 SV=1	Regular	38422.5	0	19910.8	762	45	18	93.85	376934400	197426000	142355500			Green		0	9	Pass2	PepFrag2	None	1711.86	AGLQATELVHEAWMR	AGLQATELVHEAWMR	45	15	5.32	9	23	23	18	9	32134.7	9.0916		17448810	22	b2b3b4b4*b5b5*b6b6*b6°b7b7°b8b8*b8°b9b10b10°b11b13b14b15°y1y2y3y4y5y5°y6y6°y7y7°y8y9y9°y10°y11y11°y12*y12°y13*y13°y14*y15	31.6706	1580	164.008	69.3385	0.1005	Green	12099	1711.87	1711.87
1388	Q8PF57_XANAC	Q8PF57	Extracytoplasmic sigma factor OS=Xanthomonas axonopodis pv. citri (strain 306) OX=190486 GN=ecfR PE=3 SV=1	Regular	38422.5	0	19910.8	762	45	18	93.85	376934400	197426000	142355500			Green		0	10	Pass2	PepFrag2	None	892.489	QVYDVLR	QVYDVLR	26	7	6.51	8	12	12	8	4	10384.2	8.601		17544180	6	b1b1*b2b2*b3b3*b4b4*b4°b5b5*b5°b6°b7b7°y1y2y3y4y4°y5°y6y6°y7y7*	20.9394	828	106.606	173.211	0.0814	Green	3537	892.493	892.493
1388	Q8PF57_XANAC	Q8PF57	Extracytoplasmic sigma factor OS=Xanthomonas axonopodis pv. citri (strain 306) OX=190486 GN=ecfR PE=3 SV=1	Regular	38422.5	0	19910.8	762	45	18	93.85	376934400	197426000	142355500			Green		0	11	Pass2	PepFrag2	None	936.562	HLLVDLAR	HLLVDLAR	83	8	7.61	10	15	15	13	7	15002.5	8.7607		5075897	8	b1b2b3b4b5b5°b6b6°b7b7°b8y1y2y3y4y4°y5y5°y6y6°y7y7°	23.1757	901	112.783	72.7828	0.063	Green	4358	936.567	936.567
1388	Q8PF57_XANAC	Q8PF57	Extracytoplasmic sigma factor OS=Xanthomonas axonopodis pv. citri (strain 306) OX=190486 GN=ecfR PE=3 SV=1	Regular	38422.5	0	19910.8	762	45	18	93.85	376934400	197426000	142355500			Green		0	12	Pass2	PepFrag2	None	2867.44	MSELPITELLQAWQRDEPGAGDALAR	MSELPITELLQAWQRDEPGAGDALAR	0	26	3.92	44	1	1	0	0	281.496	7.0341	Identified	1876	3.3	b4y12°y14*	31.7938	2650	231.521	75.7605	0	Green	12210	2867.38	2867.38
1388	Q8PF57_XANAC	Q8PF57	Extracytoplasmic sigma factor OS=Xanthomonas axonopodis pv. citri (strain 306) OX=190486 GN=ecfR PE=3 SV=1	Regular	38422.5	0	19910.8	762	45	18	93.85	376934400	197426000	142355500			Green		0	13	Pass2	MissedCleavage	None	2311.25	AHFYSVAALQMRHLLVDLAR	AHFYSVAALQMRHLLVDLAR	71	20	9.88	13	33	33	30	14	41293.2	9.2005		2432746	32	b2b3b4b5b5°b6b6°b7b8b9b9°b10b11b11*b12b13b13°b14b17b20*y1y2y3y4y5y6y7y8y8°y9y10y11y11*y12y12*y13y13*y14y14*y14°y15y16y16*y16°y17y17*y17°y18y18*y18°y19y19*y20*	39.472	2184	203.514	61.7571	0.0285	Green	21416	2311.26	2311.26
1388	Q8PF57_XANAC	Q8PF57	Extracytoplasmic sigma factor OS=Xanthomonas axonopodis pv. citri (strain 306) OX=190486 GN=ecfR PE=3 SV=1	Regular	38422.5	0	19910.8	762	45	18	93.85	376934400	197426000	142355500			Green		0	14	Pass2	MissedCleavage	None	3175.69	AKAFALTELVGFSVAEAAEQLEVSVPTLER	AKAFALTELVGFSVAEAAEQLEVSVPTLER	136	30	4.08	17	54	54	48	23	109424	9.6237	Identified	3495730	47	b2b3b4b5b6b7b7°b8b8°b9b10b10°b11b12b12°b13b13°b14b14°b15b15°b16b17b17°b18b18°b19b19°b20b20°b21b21*b21°b22b22*b22°b23b23°b24b24°b25b25°b26b26*b26°b27b28b28*b29b30y1y2y2°y3y4y5y5°y6y7y7°y8y8°y9y9°y10y11y11*y11°y12y12*y13y13°y14y14°y15*y16y16*y17y17°y18y18°y19y19*y19°y20y20°y21*y21°y22y22°y24y24°y25y25°y26*y27*y28y28°y29y30y30*	63.1144	3000	251.482	127.655	0.0158	Green	40768	3175.7	3175.7
1388	Q8PF57_XANAC	Q8PF57	Extracytoplasmic sigma factor OS=Xanthomonas axonopodis pv. citri (strain 306) OX=190486 GN=ecfR PE=3 SV=1	Regular	38422.5	0	19910.8	762	45	18	93.85	376934400	197426000	142355500			Green		0	15	Pass2	MissedCleavage	None	1636.84	SRAHFYSVAALQMR	SRAHFYSVAALQMR	69	14	11.14	12	24	24	22	11	36903.6	9.1517		433483	20	b2b2°b3b3°b4b4°b5b5°b6b6°b7b7°b8b8°b9b10b11b12b12°b13b13°b14b14°y2y3y3*y4y4*y5y5*y6y6*y7y8y8*y8°y9y10y10*y10°y11y11°y12y12*y13*y14*	23.9564	1504	158.705	65.8036	0.0048	Green	4670	1636.84	1636.84
1388	Q8PF57_XANAC	Q8PF57	Extracytoplasmic sigma factor OS=Xanthomonas axonopodis pv. citri (strain 306) OX=190486 GN=ecfR PE=3 SV=1	Regular	38422.5	0	19910.8	762	45	18	93.85	376934400	197426000	142355500			Green		0	16	Pass2	MissedCleavage	None	3885.04	LGQAVTLTISLSDGAARPEALMLVADAFDKLAQVDER	LGQAVTLTISLSDGAARPEALMLVADAFDKLAQVDER	98	37	3.99	16	20	20	10	3	4084.57	8.1957	Identified	873067	21.7	b2b3b4b4*b5b6°b8°b10*b10°b11*b12°b14°b16*b17b17°b18b18*b20°b23°b29°b30*b31b32°b34b35b35°y5*y6°y8°y9*y13y13°y16y18°y20*y21*y23°y26y26°y27y27*y28y28°y30y31*y31°y32y32*y32°y33y33°y34y34*y36y37	60.3555	3670	287.654	103.827	0.0015	Green	39443	3885.05	3885.05
1388	Q8PF57_XANAC	Q8PF57	Extracytoplasmic sigma factor OS=Xanthomonas axonopodis pv. citri (strain 306) OX=190486 GN=ecfR PE=3 SV=1	Regular	38422.5	0	19910.8	762	45	18	93.85	376934400	197426000	142355500			Green		0	17	Pass2	MissedCleavage	None	3229.72	RLGQAVTLTISLSDGAARPEALMLVADAFDK	RLGQAVTLTISLSDGAARPEALMLVADAFDK	97	31	4.45	15	6	6	1	0	674.89	7.4138	Missing	11292	9.5	b6*b9b13b16°y5°y6y10y18°y19y19°y20	49.158	3060	254.824	87.4121	0.0002	Green	31882	3229.73	3229.73
1388	Q8PF57_XANAC	Q8PF57	Extracytoplasmic sigma factor OS=Xanthomonas axonopodis pv. citri (strain 306) OX=190486 GN=ecfR PE=3 SV=1	Regular	38422.5	0	19910.8	762	45	18	93.85	376934400	197426000	142355500			Green		0	18	Pass2	MissedCleavage	None	1422.75	QVYDVLRATAMR	QVYDVLRATAMR	26	12	9.6	11	3	3	2	0	381.181	7.1657		12799	5.7	b10°y8y9y10	25.9359	1327	145.996	57.3305	0.0001	Green	5788	1422.75	1422.75
1388	Q8PF57_XANAC	Q8PF57	Extracytoplasmic sigma factor OS=Xanthomonas axonopodis pv. citri (strain 306) OX=190486 GN=ecfR PE=3 SV=1	Regular	38422.5	0	19910.8	762	45	18	93.85	376934400	197426000	142355500			Green		0	19	Pass2	MissedCleavage	None	1549.88	HLLVDLARQQASAK	HLLVDLARQQASAK	83	14	9.98	14	11	11	5	2	1538.85	7.7718		17720	5.9	b2b5b9b12°b13*y2y3y4y4°y9y10°y11y12y12*y13y14	20.5857	1471	156.375	64.2502	0.0001	Green	3299	1549.88	1549.88
1388	Q8PF57_XANAC	Q8PF57	Extracytoplasmic sigma factor OS=Xanthomonas axonopodis pv. citri (strain 306) OX=190486 GN=ecfR PE=3 SV=1	Regular	38422.5	0	19910.8	762	45	18	93.85	376934400	197426000	142355500			Green		0	20	Pass2	VarMod	Phosphoryl+STY(6)	1791.82	AGLQATELVHEAWMR	AGLQATELVHEAWMR	45	15	5.32	19	23	23	19	10	32436.3	9.0956		42770330	22	b2b4b4*b5b5*b6b6*b6°b6-H3PO4b7b7*b7-H3PO4b8b8-H3PO4b9b9-H3PO4b10b10-H3PO4b11b11*b11-H3PO4b12b12-H3PO4b13b13-H3PO4b14b14-H3PO4y2y3y4y5y5°y6y6°y7y7°y8y8°y9y9°y10y11y11°y11-H3PO4y12°y13*y13°y14°y15	35.6281	1580	164.008	124.008	0.2278	Green	16994	1791.83	1791.83
1388	Q8PF57_XANAC	Q8PF57	Extracytoplasmic sigma factor OS=Xanthomonas axonopodis pv. citri (strain 306) OX=190486 GN=ecfR PE=3 SV=1	Regular	38422.5	0	19910.8	762	45	18	93.85	376934400	197426000	142355500			Green		0	21	Pass2	VarMod	Phosphoryl+STY(9)	1502.72	QVYDVLRATAMR	QVYDVLRATAMR	26	12	9.6	31	17	17	11	5	12442.6	8.6795		789604	16	b3b3*b4b4*b4°b5b5*b5°b6b6*b7*b7°b8°b9b9-H3PO4b11b11*b11°b12b12*b12-H3PO4y1y2y3y4-H3PO4y5y5-H3PO4y6-H3PO4y7y7-H3PO4y8y8-H3PO4y9y9°y9-H3PO4y10y10°y10-H3PO4y11y11-H3PO4y12y12*	25.3073	1327	145.996	105.996	0.0052	Green	5439	1502.72	1502.72
1388	Q8PF57_XANAC	Q8PF57	Extracytoplasmic sigma factor OS=Xanthomonas axonopodis pv. citri (strain 306) OX=190486 GN=ecfR PE=3 SV=1	Regular	38422.5	0	19910.8	762	45	18	93.85	376934400	197426000	142355500			Green		0	22	Pass2	VarMod	Phosphoryl+STY(8)	3965.01	LGQAVTLTISLSDGAARPEALMLVADAFDKLAQVDER	LGQAVTLTISLSDGAARPEALMLVADAFDKLAQVDER	98	37	3.99	38	41	41	26	12	17281.2	8.8222	Identified	1233887	29.5	b2b3b3*b4b5b7°b8-H3PO4b9b14b14-H3PO4b15b17b17-H3PO4b18*b18-H3PO4b19°b20-H3PO4b26b26*b26-H3PO4b29b31b32°b33b35y2y3y4y6y6*y7y8y9y9*y10y11y12*y12°y13y14y15y16y19*y20y20*y21°y23y24y24°y25°y26y27y27*y28y28°y29y30y30-H3PO4y31y31*y31-H3PO4y32y32-H3PO4y33y33-H3PO4y34y34-H3PO4y35y36y37	61.5583	3670	287.654	103.827	0.0036	Green	40110	3965.02	3965.02
1388	Q8PF57_XANAC	Q8PF57	Extracytoplasmic sigma factor OS=Xanthomonas axonopodis pv. citri (strain 306) OX=190486 GN=ecfR PE=3 SV=1	Regular	38422.5	0	19910.8	762	45	18	93.85	376934400	197426000	142355500			Green		0	23	Pass2	VarMod	Phosphoryl+STY(6)	3965.01	LGQAVTLTISLSDGAARPEALMLVADAFDKLAQVDER	LGQAVTLTISLSDGAARPEALMLVADAFDKLAQVDER	98	37	3.99	39	32	32	16	4	4107.4	8.1982	Identified	812535	26.7	b3b4b5b6-H3PO4b7b7-H3PO4b8-H3PO4b9-H3PO4b10b14b14°b15b16*b16°b17b18b18*b19-H3PO4b20b20-H3PO4b22°b22-H3PO4b23-H3PO4b25°b27b28b28-H3PO4b30b30°b34-H3PO4b35-H3PO4b37*y3y4y6y8y10y11y12*y12°y13y14y14*y15y16y18*y21*y24y25*y26y27y27*y28y28*y28°y29y29°y30y31y31°y32y32-H3PO4y33-H3PO4y34*y35°y36-H3PO4y37	62.6717	3670	287.654	103.827	0.0027	Green	40570	3965.02	3965.02
1388	Q8PF57_XANAC	Q8PF57	Extracytoplasmic sigma factor OS=Xanthomonas axonopodis pv. citri (strain 306) OX=190486 GN=ecfR PE=3 SV=1	Regular	38422.5	0	19910.8	762	45	18	93.85	376934400	197426000	142355500			Green		0	24	Pass2	VarMod	Oxidation+M(14)	1727.85	AGLQATELVHEAWMR	AGLQATELVHEAWMR	45	15	5.32	18	13	13	6	3	2749.96	8.0239		385194	19.1	b3b5b7b10°y2y5y6y7y8y9°y10y11y11°y12y12*y14y14*y14°y15	29.5073	1580	164.008	69.3385	0.0027	Green	9639	1727.86	1727.86
1388	Q8PF57_XANAC	Q8PF57	Extracytoplasmic sigma factor OS=Xanthomonas axonopodis pv. citri (strain 306) OX=190486 GN=ecfR PE=3 SV=1	Regular	38422.5	0	19910.8	762	45	18	93.85	376934400	197426000	142355500			Green		0	25	Pass2	VarMod	Phosphoryl+STY(7);Phosphoryl+STY(11)	3389.66	RLGQAVTLTISLSDGAARPEALMLVADAFDK	RLGQAVTLTISLSDGAARPEALMLVADAFDK	97	31	4.45	36	32	32	18	6	17409.3	8.8254	Identified	622196	23	b1b2b3b4b4*b5b6b7b7-H3PO4b8b8*b9°b9-H3PO4b10*b10°b11b11°b11-2(H3PO4)b12°b13b13*b13°b13-H3PO4b13-2(H3PO4)b14b14-H3PO4b15b16b16°b17b17°b17-H3PO4b18b18*b18°b18-2(H3PO4)b19-2(H3PO4)b20-2(H3PO4)b21-H3PO4b21-2(H3PO4)b22b22-H3PO4b23-H3PO4b23-2(H3PO4)b25°b25-H3PO4b25-2(H3PO4)b26b26-H3PO4b27°b27-2(H3PO4)b28*b28-H3PO4b30b30*b30°b31-H3PO4b31-2(H3PO4)y1y3y3°y4y4°y5y5°y6y7y8y10y12y12°y15°y16°y17y18y20y20°y23-…	53.0507	3060	254.824	129.883	0.0022	Green	34918	3389.66	3389.66
1388	Q8PF57_XANAC	Q8PF57	Extracytoplasmic sigma factor OS=Xanthomonas axonopodis pv. citri (strain 306) OX=190486 GN=ecfR PE=3 SV=1	Regular	38422.5	0	19910.8	762	45	18	93.85	376934400	197426000	142355500			Green		0	26	Pass2	VarMod	Phosphoryl+STY(11)	3309.69	RLGQAVTLTISLSDGAARPEALMLVADAFDK	RLGQAVTLTISLSDGAARPEALMLVADAFDK	97	31	4.45	34	19	19	10	1	4523.47	8.2401	Identified	437642	21.6	b3b14°b15°b17b17°b18°b19b20b22b23b23*b23°b24*b25b25°b28°b31°y1y2y4y4°y5y5°y6y16y16°y17y18y19y20y20°y21y31y31-H3PO4	51.9804	3060	254.824	129.883	0.0018	Green	34160	3309.69	3309.69
1388	Q8PF57_XANAC	Q8PF57	Extracytoplasmic sigma factor OS=Xanthomonas axonopodis pv. citri (strain 306) OX=190486 GN=ecfR PE=3 SV=1	Regular	38422.5	0	19910.8	762	45	18	93.85	376934400	197426000	142355500			Green		0	27	Pass2	VarMod	Phosphoryl+STY(7)	3309.69	RLGQAVTLTISLSDGAARPEALMLVADAFDK	RLGQAVTLTISLSDGAARPEALMLVADAFDK	97	31	4.45	33	21	21	7	4	9170.93	8.547	Identified	1143975	20.8	b3b4*b6*b10°b10-H3PO4b11°b15°b16-H3PO4b17*b19b21b22*b22°b23°b25b25*b26*b27b27°b29°y1y2y2°y3°y4y4°y5y6y6°y8y9y10y12y12°y13y16y17y18°y19y19°y21y24y24°y27-H3PO4y28°y29°y31	50.6051	3060	254.824	129.883	0.0016	Green	33288	3309.69	3309.69
1388	Q8PF57_XANAC	Q8PF57	Extracytoplasmic sigma factor OS=Xanthomonas axonopodis pv. citri (strain 306) OX=190486 GN=ecfR PE=3 SV=1	Regular	38422.5	0	19910.8	762	45	18	93.85	376934400	197426000	142355500			Green		0	28	Pass2	VarMod	Oxidation+M(14);Phosphoryl+STY(6)	1807.82	AGLQATELVHEAWMR	AGLQATELVHEAWMR	45	15	5.32	20	4	4	1	0	227.808	6.9422		141700	15.3	y3y6y6°y7y9y9°y10-H3PO4y12*y12°y14*	35.7465	1580	164.008	124.008	0.0015	Green	17139	1807.82	1807.82
1388	Q8PF57_XANAC	Q8PF57	Extracytoplasmic sigma factor OS=Xanthomonas axonopodis pv. citri (strain 306) OX=190486 GN=ecfR PE=3 SV=1	Regular	38422.5	0	19910.8	762	45	18	93.85	376934400	197426000	142355500			Green		0	29	Pass2	VarMod	Phosphoryl+STY(8);Phosphoryl+STY(12)	4044.98	LGQAVTLTISLSDGAARPEALMLVADAFDKLAQVDER	LGQAVTLTISLSDGAARPEALMLVADAFDKLAQVDER	98	37	3.99	42	41	41	22	11	6877.27	8.422	Identified	426581	19.7	b2b3b3*b4b5b6b7b7°b8-H3PO4b9b9-H3PO4b10b10°b10-H3PO4b11*b12b14-2(H3PO4)b16-H3PO4b16-2(H3PO4)b17b17*b17°b17-2(H3PO4)b18*b18°b18-H3PO4b19-H3PO4b21b21*b21-H3PO4b23b23°b23-H3PO4b24°b25b25*b25°b25-H3PO4b26°b27b28-H3PO4b29b30b30-H3PO4b31°b31-H3PO4b32*b32-H3PO4b33b34b34*b34°b35-H3PO4b35-2(H3PO4)b36*b37-H3PO4b37-2(H3PO4)y1y2y3y3°y6y6*y6°y7y8y9y10y10*y10°y11y11*y12°y14*y14°y15y15*y16y16*y16°y17y20y20*y21y…	64.9898	3670	287.654	103.827	0.0012	Green	41561	4044.98	4044.98
1388	Q8PF57_XANAC	Q8PF57	Extracytoplasmic sigma factor OS=Xanthomonas axonopodis pv. citri (strain 306) OX=190486 GN=ecfR PE=3 SV=1	Regular	38422.5	0	19910.8	762	45	18	93.85	376934400	197426000	142355500			Green		0	30	Pass2	VarMod	Oxidation+M(11)	1409.7	AHFYSVAALQMR	AHFYSVAALQMR	71	12	9.88	21	14	14	9	4	14342.3	8.7412		29644	9.9	b2b3b4b5b5°b7°b10y2y3y3*y4y5y7y9y10y11y11°y12	22.5172	1283	142.75	102.75	0.0006	Green	4098	1409.7	1409.7
1388	Q8PF57_XANAC	Q8PF57	Extracytoplasmic sigma factor OS=Xanthomonas axonopodis pv. citri (strain 306) OX=190486 GN=ecfR PE=3 SV=1	Regular	38422.5	0	19910.8	762	45	18	93.85	376934400	197426000	142355500			Green		0	31	Pass2	VarMod	Phosphoryl+STY(6);Phosphoryl+STY(8)	3233.56	LGQAVTLTISLSDGAARPEALMLVADAFDK	LGQAVTLTISLSDGAARPEALMLVADAFDK	98	30	3.96	29	15	15	4	2	5171.98	8.2982	Identified	39749	13.6	b3b3*b4b5b7-H3PO4b10*b10°b11*b11°b12*b14-2(H3PO4)b17-H3PO4b18°b20-2(H3PO4)b22-H3PO4b24b25*b26b28b28-2(H3PO4)y4y6y10y12°y15°y18y19y20y20°y22y24y26-H3PO4y29y30*	70.61	2912	246.54	124.36	0.0005	Green	43704	3233.56	3233.56
1388	Q8PF57_XANAC	Q8PF57	Extracytoplasmic sigma factor OS=Xanthomonas axonopodis pv. citri (strain 306) OX=190486 GN=ecfR PE=3 SV=1	Regular	38422.5	0	19910.8	762	45	18	93.85	376934400	197426000	142355500			Green		0	32	Pass2	VarMod	Phosphoryl+STY(6)	3153.59	LGQAVTLTISLSDGAARPEALMLVADAFDK	LGQAVTLTISLSDGAARPEALMLVADAFDK	98	30	3.96	24	4	4	0	1	391.145	7.1769	Missing	3758	10.2	b8-H3PO4b11*b12b20b25*b28b28-H3PO4y2	70.5165	2912	246.54	124.36	0.0002	Green	43671	3153.59	3153.59
1388	Q8PF57_XANAC	Q8PF57	Extracytoplasmic sigma factor OS=Xanthomonas axonopodis pv. citri (strain 306) OX=190486 GN=ecfR PE=3 SV=1	Regular	38422.5	0	19910.8	762	45	18	93.85	376934400	197426000	142355500			Green		0	33	Pass2	VarMod	Oxidation+M(22)	3901.04	LGQAVTLTISLSDGAARPEALMLVADAFDKLAQVDER	LGQAVTLTISLSDGAARPEALMLVADAFDKLAQVDER	98	37	3.99	37	21	21	9	1	2850.24	8.0395	Identified	129419	9.2	b1b3b3*b5*b8°b16b16°b17*b17°b18°b23*b26b29°b31°b36*y2y3y3°y4y6y6°y7y8y9y10y10°y12y13y13*y13°y14y14°y15y16*y17y18*y19°y22°y23*y25°y26y28*y30y32y34	58.0814	3670	287.654	103.827	0.0001	Green	37879	3901.04	3901.04
1388	Q8PF57_XANAC	Q8PF57	Extracytoplasmic sigma factor OS=Xanthomonas axonopodis pv. citri (strain 306) OX=190486 GN=ecfR PE=3 SV=1	Regular	38422.5	0	19910.8	762	45	18	93.85	376934400	197426000	142355500			Green		0	34	Pass2	VarMod	Phosphoryl+STY(8);Phosphoryl+STY(12)	3233.56	LGQAVTLTISLSDGAARPEALMLVADAFDK	LGQAVTLTISLSDGAARPEALMLVADAFDK	98	30	3.96	30	5	5	0	0	1015.72	7.5914	Missing	10685	8.2	b6°b9b10-H3PO4b19-H3PO4b21*b26°y1y6y6°y10y12y19-H3PO4y24°	69.6149	2912	246.54	124.36	0.0001	Green	43404	3233.56	3233.56
1388	Q8PF57_XANAC	Q8PF57	Extracytoplasmic sigma factor OS=Xanthomonas axonopodis pv. citri (strain 306) OX=190486 GN=ecfR PE=3 SV=1	Regular	38422.5	0	19910.8	762	45	18	93.85	376934400	197426000	142355500			Green		0	35	Pass2	VarMod	Phosphoryl+STY(6);Phosphoryl+STY(10)	4044.98	LGQAVTLTISLSDGAARPEALMLVADAFDKLAQVDER	LGQAVTLTISLSDGAARPEALMLVADAFDKLAQVDER	98	37	3.99	41	6	6	1	0	648.766	7.3967	Missing	62987	8.7	b31b31°b33°b35-H3PO4y8y14°y16y17y24y32-2(H3PO4)y33-H3PO4y36-H3PO4y36-2(H3PO4)y37	70.6285	3670	287.654	151.769	0.0001	Green	43712	4044.98	4044.98
1388	Q8PF57_XANAC	Q8PF57	Extracytoplasmic sigma factor OS=Xanthomonas axonopodis pv. citri (strain 306) OX=190486 GN=ecfR PE=3 SV=1	Regular	38422.5	0	19910.8	762	45	18	93.85	376934400	197426000	142355500			Green		0	36	Pass2	VarMod	Phosphoryl+STY(10)	3153.59	LGQAVTLTISLSDGAARPEALMLVADAFDK	LGQAVTLTISLSDGAARPEALMLVADAFDK	98	30	3.96	25	9	9	1	0	765.865	7.4687	Missing	25658	7.5	b4*b5b6b6°b7°b9°b10-H3PO4b12b14*b15b15*b20°b20-H3PO4b28b29°y5y9°y12y18°y19y25°y26-H3PO4y27	66.7385	2912	246.54	124.36	0.0001	Green	42166	3153.59	3153.59
1388	Q8PF57_XANAC	Q8PF57	Extracytoplasmic sigma factor OS=Xanthomonas axonopodis pv. citri (strain 306) OX=190486 GN=ecfR PE=3 SV=1	Regular	38422.5	0	19910.8	762	45	18	93.85	376934400	197426000	142355500			Green		0	37	Pass2	VarMod	Phosphoryl+STY(*)	3153.59	LGQAVTLTISLSDGAARPEALMLVADAFDK	LGQAVTLTISLSDGAARPEALMLVADAFDK	98	30	3.96	27	7	7	1	0	2624.9	8.0037	Identified	13707	7.2	b3b5b6*b7°b9°b17*b17-H3PO4b20b20-H3PO4y2y5°y6°y7y12y12°y13y18°y25°y28*	64.2502	2912	246.54	124.36	0.0001	Green	41316	3153.59	3153.59
1388	Q8PF57_XANAC	Q8PF57	Extracytoplasmic sigma factor OS=Xanthomonas axonopodis pv. citri (strain 306) OX=190486 GN=ecfR PE=3 SV=1	Regular	38422.5	0	19910.8	762	45	18	93.85	376934400	197426000	142355500			Green		0	38	Pass2	VarMod	Phosphoryl+STY(6);Phosphoryl+STY(12)	3233.56	LGQAVTLTISLSDGAARPEALMLVADAFDK	LGQAVTLTISLSDGAARPEALMLVADAFDK	98	30	3.96	28	8	8	2	0	980.929	7.5762	Identified	10304	6.1	b6-H3PO4b7b9-H3PO4b11*b12-2(H3PO4)b14-2(H3PO4)b16b16-H3PO4b17b17°b28°y2°y5y9y10y12y12°y18y30*	67.9137	2912	246.54	124.36	0.0001	Green	42627	3233.55	3233.55
1388	Q8PF57_XANAC	Q8PF57	Extracytoplasmic sigma factor OS=Xanthomonas axonopodis pv. citri (strain 306) OX=190486 GN=ecfR PE=3 SV=1	Regular	38422.5	0	19910.8	762	45	18	93.85	376934400	197426000	142355500			Green		0	39	Pass2	VarMod	Oxidation+M(22);Phosphoryl+STY(10)	3981	LGQAVTLTISLSDGAARPEALMLVADAFDKLAQVDER	LGQAVTLTISLSDGAARPEALMLVADAFDKLAQVDER	98	37	3.99	40	17	17	6	0	925.531	7.551	Missing	90201	5.8	b10b11°b12b18*b26-H3PO4b34-H3PO4y2y3y4y6y7y8y10y10°y11y12y14y17y17°y19y19°y21y26y29*y29-H3PO4y30*y33°y34y36*	60.6782	3670	287.654	103.827	0	Green	39541	3981.01	3981.01
1388	Q8PF57_XANAC	Q8PF57	Extracytoplasmic sigma factor OS=Xanthomonas axonopodis pv. citri (strain 306) OX=190486 GN=ecfR PE=3 SV=1	Regular	38422.5	0	19910.8	762	45	18	93.85	376934400	197426000	142355500			Green		0	40	Pass2	VarMod	Phosphoryl+STY(8)	3153.59	LGQAVTLTISLSDGAARPEALMLVADAFDK	LGQAVTLTISLSDGAARPEALMLVADAFDK	98	30	3.96	26	6	6	1	0	742.976	7.4556	Identified	11681	5.3	b12b13b16°b20-H3PO4y2°y3y8y13y16	54.919	2912	246.54	206.54	0	Green	36008	3153.59	3153.59
1388	Q8PF57_XANAC	Q8PF57	Extracytoplasmic sigma factor OS=Xanthomonas axonopodis pv. citri (strain 306) OX=190486 GN=ecfR PE=3 SV=1	Regular	38422.5	0	19910.8	762	45	18	93.85	376934400	197426000	142355500			Green		0	41	Pass2	VarMod	Oxidation+M(22)	3089.62	LGQAVTLTISLSDGAARPEALMLVADAFDK	LGQAVTLTISLSDGAARPEALMLVADAFDK	98	30	3.96	22	2	2	0	0	191.286	6.8663	Missing	11926	4.1	b11b14°b16*b20°b23b25°y16°y18°y26°	38.4166	2912	246.54	83.2699	0	Green	20156	3089.62	3089.62
1388	Q8PF57_XANAC	Q8PF57	Extracytoplasmic sigma factor OS=Xanthomonas axonopodis pv. citri (strain 306) OX=190486 GN=ecfR PE=3 SV=1	Regular	38422.5	0	19910.8	762	45	18	93.85	376934400	197426000	142355500			Green		0	42	Pass2	VarMod	Phosphoryl+STY(13)	3309.69	RLGQAVTLTISLSDGAARPEALMLVADAFDK	RLGQAVTLTISLSDGAARPEALMLVADAFDK	97	31	4.45	32	5	5	0	0	651.1	7.3982	Identified	26559	4	b2b7b7°b9b9°b12*b17°b18-H3PO4b19b27*y6y10°y24°y24-H3PO4	47.6751	3060	254.824	87.4121	0	Green	30454	3309.69	3309.69
1388	Q8PF57_XANAC	Q8PF57	Extracytoplasmic sigma factor OS=Xanthomonas axonopodis pv. citri (strain 306) OX=190486 GN=ecfR PE=3 SV=1	Regular	38422.5	0	19910.8	762	45	18	93.85	376934400	197426000	142355500			Green		0	43	Pass2	VarMod	Phosphoryl+STY(*);Phosphoryl+STY(*)	3389.66	RLGQAVTLTISLSDGAARPEALMLVADAFDK	RLGQAVTLTISLSDGAARPEALMLVADAFDK	97	31	4.45	35	5	5	0	1	322.089	7.0926	Missing	6999	3.5	b2b4b5*b9b11-H3PO4b13*b14b19-2(H3PO4)b22*b23°b23-2(H3PO4)b26*b31*y15°y17	66.9201	3060	254.824	129.883	0	Green	42274	3389.65	3389.65
1388	Q8PF57_XANAC	Q8PF57	Extracytoplasmic sigma factor OS=Xanthomonas axonopodis pv. citri (strain 306) OX=190486 GN=ecfR PE=3 SV=1	Regular	38422.5	0	19910.8	762	45	18	93.85	376934400	197426000	142355500			Green		0	44	Pass2	VarMod	Oxidation+M(22);Phosphoryl+STY(10);Phosphoryl+STY(12)	4060.97	LGQAVTLTISLSDGAARPEALMLVADAFDKLAQVDER	LGQAVTLTISLSDGAARPEALMLVADAFDKLAQVDER	98	37	3.99	43	13	13	7	0	1701.48	7.8154	Identified	64488	3.7	b3b3*b4b4*b5b6°b7°b8°b9°b10°b11°b17-2(H3PO4)b18*b26*b28-H3PO4b35-H3PO4y3y4y7y9y9*y10y11y12y14y15y15°y19°y27*y30y31*y31-H3PO4y32-H3PO4y37-H3PO4	54.9089	3670	287.654	103.827	0	Green	35997	4060.98	4060.98
1388	Q8PF57_XANAC	Q8PF57	Extracytoplasmic sigma factor OS=Xanthomonas axonopodis pv. citri (strain 306) OX=190486 GN=ecfR PE=3 SV=1	Regular	38422.5	0	19910.8	762	45	18	93.85	376934400	197426000	142355500			Green		0	45	Pass2	VarMod	Phosphoryl+STY(*)	3153.59	LGQAVTLTISLSDGAARPEALMLVADAFDK	LGQAVTLTISLSDGAARPEALMLVADAFDK	98	30	3.96	23	3	3	0	0	429.264	7.2173	Identified	2031	3.3	b17-H3PO4y5y5°y15°y17y19	60.4015	2912	246.54	206.54	0	Green	39459	3153.59	3153.59
1388	Q8PF57_XANAC	Q8PF57	Extracytoplasmic sigma factor OS=Xanthomonas axonopodis pv. citri (strain 306) OX=190486 GN=ecfR PE=3 SV=1	Regular	38422.5	0	19910.8	762	45	18	93.85	376934400	197426000	142355500			Green		0	46	Pass2	InSource	None	764.43	VYDVLR	QVYDVLR	27	6	6.78	8	2	2	0	0	879.868	0		10856	0	b2b4	20.9484	714	96.581	153.162	0.0012	Green	3574	764.431	764.431
1388	Q8PF57_XANAC	Q8PF57	Extracytoplasmic sigma factor OS=Xanthomonas axonopodis pv. citri (strain 306) OX=190486 GN=ecfR PE=3 SV=1	Regular	38422.5	0	19910.8	762	45	18	93.85	376934400	197426000	142355500			Green		0	47	Pass2	InSource	None	502.298	DVLR	QVYDVLR	29	4	6.89	8	1	1	0	0	17.4431	0		14722	0	b1°b2b2°	20.9499	468	72.877	105.754	0.001	Green	3578	502.299	502.299
1388	Q8PF57_XANAC	Q8PF57	Extracytoplasmic sigma factor OS=Xanthomonas axonopodis pv. citri (strain 306) OX=190486 GN=ecfR PE=3 SV=1	Regular	38422.5	0	19910.8	762	45	18	93.85	376934400	197426000	142355500			Green		0	48	Pass2	InSource	None	618.339	ALQMR	AHFYSVAALQMR	78	5	11.09	3	0	0	0	0	37.2906	0		0	0		25.9365	577	83.7935	127.587	0.0007	Green	5790	618.337	618.337
1388	Q8PF57_XANAC	Q8PF57	Extracytoplasmic sigma factor OS=Xanthomonas axonopodis pv. citri (strain 306) OX=190486 GN=ecfR PE=3 SV=1	Regular	38422.5	0	19910.8	762	45	18	93.85	376934400	197426000	142355500			Green		0	49	Pass2	InSource	None	829.377	HEAWMR	AGLQATELVHEAWMR	54	6	7.62	19	2	2	1	0	152.894	0		188021	0	b2b2°b3b3°	35.6054	729	97.929	155.858	0.0005	Green	16925	829.376	829.376
1388	Q8PF57_XANAC	Q8PF57	Extracytoplasmic sigma factor OS=Xanthomonas axonopodis pv. citri (strain 306) OX=190486 GN=ecfR PE=3 SV=1	Regular	38422.5	0	19910.8	762	45	18	93.85	376934400	197426000	142355500			Green		0	50	Pass2	InSource	None	474.267	DLAR	HLLVDLAR	87	4	6.89	10	0	0	0	0	46.9205	0		0	0		23.1732	430	68.8766	97.7533	0.0004	Green	4348	474.267	474.267
1388	Q8PF57_XANAC	Q8PF57	Extracytoplasmic sigma factor OS=Xanthomonas axonopodis pv. citri (strain 306) OX=190486 GN=ecfR PE=3 SV=1	Regular	38422.5	0	19910.8	762	45	18	93.85	376934400	197426000	142355500			Green		0	51	Pass2	InSource	None	829.377	HEAWMR	AGLQATELVHEAWMR	54	6	7.62	9	3	3	2	0	130.905	0		186095	0	b1b2b2°b3b3°b4°	31.6783	729	97.929	155.858	0.0004	Green	12122	829.379	829.379
1388	Q8PF57_XANAC	Q8PF57	Extracytoplasmic sigma factor OS=Xanthomonas axonopodis pv. citri (strain 306) OX=190486 GN=ecfR PE=3 SV=1	Regular	38422.5	0	19910.8	762	45	18	93.85	376934400	197426000	142355500			Green		0	52	Pass2	InSource	None	689.376	AALQMR	AHFYSVAALQMR	77	6	11.09	3	0	0	0	0	81.8848	0		0	0		25.9882	644	90.1606	140.321	0.0003	Green	5851	689.376	689.376
1388	Q8PF57_XANAC	Q8PF57	Extracytoplasmic sigma factor OS=Xanthomonas axonopodis pv. citri (strain 306) OX=190486 GN=ecfR PE=3 SV=1	Regular	38422.5	0	19910.8	762	45	18	93.85	376934400	197426000	142355500			Green		0	53	Pass2	InSource	None	776.373	AHFYSVA	AHFYSVAALQMR	71	7	7.79	3	0	0	0	0	189.187	0		4442	0	y4°	25.9844	706	95.8582	151.716	0.0003	Green	5841	776.372	776.372
1388	Q8PF57_XANAC	Q8PF57	Extracytoplasmic sigma factor OS=Xanthomonas axonopodis pv. citri (strain 306) OX=190486 GN=ecfR PE=3 SV=1	Regular	38422.5	0	19910.8	762	45	18	93.85	376934400	197426000	142355500			Green		0	54	Pass2	InSource	None	434.218	QMR	AHFYSVAALQMR	80	3	10.81	3	1	1	0	0	21.7601	0		3410	0	b2b2*	25.9895	386	64.0941	88.1881	0.0002	Green	5854	434.218	434.218
1388	Q8PF57_XANAC	Q8PF57	Extracytoplasmic sigma factor OS=Xanthomonas axonopodis pv. citri (strain 306) OX=190486 GN=ecfR PE=3 SV=1	Regular	38422.5	0	19910.8	762	45	18	93.85	376934400	197426000	142355500			Green		0	55	Pass2	InSource	None	1185.61	FYSVAALQMR	AHFYSVAALQMR	73	10	9.6	3	0	0	0	0	160.859	0		10090	0	b3°b4°	25.9852	1098	128.675	217.35	0.0002	Green	5844	1185.61	1185.61
1388	Q8PF57_XANAC	Q8PF57	Extracytoplasmic sigma factor OS=Xanthomonas axonopodis pv. citri (strain 306) OX=190486 GN=ecfR PE=3 SV=1	Regular	38422.5	0	19910.8	762	45	18	93.85	376934400	197426000	142355500			Green		0	56	Pass2	InSource	None	588.266	QVYDV	QVYDVLR	26	5	3.12	8	0	0	0	0	64.9917	0		0	0		20.9468	556	81.7478	123.496	0.0001	Green	3568	588.266	588.266
1388	Q8PF57_XANAC	Q8PF57	Extracytoplasmic sigma factor OS=Xanthomonas axonopodis pv. citri (strain 306) OX=190486 GN=ecfR PE=3 SV=1	Regular	38422.5	0	19910.8	762	45	18	93.85	376934400	197426000	142355500			Green		0	57	Pass2	InSource	None	606.267	AHFYS	AHFYSVAALQMR	71	5	7.79	3	1	1	0	0	23.7084	0		2674	0	y1y2°	25.9896	534	79.5769	119.154	0.0001	Green	5855	606.266	606.266
1388	Q8PF57_XANAC	Q8PF57	Extracytoplasmic sigma factor OS=Xanthomonas axonopodis pv. citri (strain 306) OX=190486 GN=ecfR PE=3 SV=1	Regular	38422.5	0	19910.8	762	45	18	93.85	376934400	197426000	142355500			Green		0	58	Pass2	InSource	None	463.303	HLLV	HLLVDLAR	83	4	7.61	10	0	0	0	0	48.1501	0		0	0		23.1753	471	73.1881	106.376	0.0001	Green	4356	463.303	463.303
1388	Q8PF57_XANAC	Q8PF57	Extracytoplasmic sigma factor OS=Xanthomonas axonopodis pv. citri (strain 306) OX=190486 GN=ecfR PE=3 SV=1	Regular	38422.5	0	19910.8	762	45	18	93.85	376934400	197426000	142355500			Green		0	59	Pass2	InSource	None	387.271	VLR	QVYDVLR	30	3	11.05	8	3	3	2	0	107.049	0		25055	0	b1b2b3	20.9488	377	63.0939	86.1877	0.0001	Green	3577	387.272	387.272
1388	Q8PF57_XANAC	Q8PF57	Extracytoplasmic sigma factor OS=Xanthomonas axonopodis pv. citri (strain 306) OX=190486 GN=ecfR PE=3 SV=1	Regular	38422.5	0	19910.8	762	45	18	93.85	376934400	197426000	142355500			Green		0	60	Pass2	InSource	None	1705.99	VAALQMRHLLVDLAR	AHFYSVAALQMRHLLVDLAR	76	15	10.89	13	4	4	2	0	210.368	0		21916	0	b10b11b12y11*y13y13*	39.4639	1650	168.817	128.817	0.0001	Green	21392	1705.99	1705.99
1388	Q8PF57_XANAC	Q8PF57	Extracytoplasmic sigma factor OS=Xanthomonas axonopodis pv. citri (strain 306) OX=190486 GN=ecfR PE=3 SV=1	Regular	38422.5	0	19910.8	762	45	18	93.85	376934400	197426000	142355500			Green		0	61	Pass2	InSource	None	364.234	HLL	HLLVDLAR	83	3	7.61	10	0	0	0	0	17.7606	0		0	0		23.1804	366	61.8605	83.7211	0.0001	Green	4367	364.235	364.235
1388	Q8PF57_XANAC	Q8PF57	Extracytoplasmic sigma factor OS=Xanthomonas axonopodis pv. citri (strain 306) OX=190486 GN=ecfR PE=3 SV=1	Regular	38422.5	0	19910.8	762	45	18	93.85	376934400	197426000	142355500			Green		0	62	Pass2	InSource	None	359.24	LAR	HLLVDLAR	88	3	11.05	10	2	2	1	0	15.7453	0		7713	0	b1b2	23.1747	339	58.7795	77.5591	0.0001	Green	4354	359.24	359.24
1388	Q8PF57_XANAC	Q8PF57	Extracytoplasmic sigma factor OS=Xanthomonas axonopodis pv. citri (strain 306) OX=190486 GN=ecfR PE=3 SV=1	Regular	38422.5	0	19910.8	762	45	18	93.85	376934400	197426000	142355500			Green		0	63	Pass2	InSource	None	456.257	DLAR	HLLVDLAR	87	4	6.89	10	0	0	0	0	37.831	0		0	0		23.1663	430	68.8766	97.7533	0	Green	4334	456.256	456.256
1388	Q8PF57_XANAC	Q8PF57	Extracytoplasmic sigma factor OS=Xanthomonas axonopodis pv. citri (strain 306) OX=190486 GN=ecfR PE=3 SV=1	Regular	38422.5	0	19910.8	762	45	18	93.85	376934400	197426000	142355500			Green		0	64	Pass2	InSource	None	470.276	VWLA	VWLAAQL	172	4	6.13	4	0	0	0	0	46.0607	0		0	0		36.0005	459	71.9396	103.879	0	Green	17423	470.276	470.276
1388	Q8PF57_XANAC	Q8PF57	Extracytoplasmic sigma factor OS=Xanthomonas axonopodis pv. citri (strain 306) OX=190486 GN=ecfR PE=3 SV=1	Regular	38422.5	0	19910.8	762	45	18	93.85	376934400	197426000	142355500			Green		0	65	Pass2	InSource	None	588.256	AHFYS	AHFYSVAALQMR	71	5	7.79	3	0	0	0	0	64.645	0		0	0		25.9952	534	79.5769	119.154	0	Green	5867	588.256	588.256
1388	Q8PF57_XANAC	Q8PF57	Extracytoplasmic sigma factor OS=Xanthomonas axonopodis pv. citri (strain 306) OX=190486 GN=ecfR PE=3 SV=1	Regular	38422.5	0	19910.8	762	45	18	93.85	376934400	197426000	142355500			Green		0	66	Pass2	InSource	None	691.414	HLLVDL	HLLVDLAR	83	6	4.96	10	1	1	0	0	30.8457	0		386	0	y2	23.1706	686	94.0392	148.078	0	Green	4342	691.413	691.413
1388	Q8PF57_XANAC	Q8PF57	Extracytoplasmic sigma factor OS=Xanthomonas axonopodis pv. citri (strain 306) OX=190486 GN=ecfR PE=3 SV=1	Regular	38422.5	0	19910.8	762	45	18	93.85	376934400	197426000	142355500			Green		0	67	Pass2	InSource	None	434.218	QMR	SRAHFYSVAALQMR	80	3	10.81	12	1	1	0	0	15.5552	0		746	0	b2b2*	23.9581	386	64.0941	88.1881	0	Green	4675	434.218	434.218
1388	Q8PF57_XANAC	Q8PF57	Extracytoplasmic sigma factor OS=Xanthomonas axonopodis pv. citri (strain 306) OX=190486 GN=ecfR PE=3 SV=1	Regular	38422.5	0	19910.8	762	45	18	93.85	376934400	197426000	142355500			Green		0	68	Pass2	InSource	None	2687.41	LTELVGFSVAEAAEQLEVSVPTLER	AFALTELVGFSVAEAAEQLEVSVPTLER	141	25	3.66	6	2	2	0	0	345.964	0	Missing	31900	0	b2b2°b4b5°	69.311	2529	224.419	184.419	0	Green	43228	2687.41	2687.41
1388	Q8PF57_XANAC	Q8PF57	Extracytoplasmic sigma factor OS=Xanthomonas axonopodis pv. citri (strain 306) OX=190486 GN=ecfR PE=3 SV=1	Regular	38422.5	0	19910.8	762	45	18	93.85	376934400	197426000	142355500			Green		0	69	Pass2	InSource	None	684.371	WLAAQL	VWLAAQL	173	6	6.13	4	0	0	0	0	53.695	0		0	0		36.0368	659	91.5552	143.11	0	Green	17486	684.37	684.37
1388	Q8PF57_XANAC	Q8PF57	Extracytoplasmic sigma factor OS=Xanthomonas axonopodis pv. citri (strain 306) OX=190486 GN=ecfR PE=3 SV=1	Regular	38422.5	0	19910.8	762	45	18	93.85	376934400	197426000	142355500			Green		0	70	Pass2	InSource	None	1041.53	LVHEAWMR	AGLQATELVHEAWMR	52	8	7.83	19	0	0	0	0	65.3398	0		0	0		35.6181	958	117.491	77.4907	0	Green	16972	1041.53	1041.53
1388	Q8PF57_XANAC	Q8PF57	Extracytoplasmic sigma factor OS=Xanthomonas axonopodis pv. citri (strain 306) OX=190486 GN=ecfR PE=3 SV=1	Regular	38422.5	0	19910.8	762	45	18	93.85	376934400	197426000	142355500			Green		0	71	Pass2	InSource	None	374.171	QVY	QVYDVLR	26	3	6.13	8	0	0	0	0	21.6752	0		0	0		20.9466	360	61.1826	82.3652	0	Green	3567	374.171	374.171
1388	Q8PF57_XANAC	Q8PF57	Extracytoplasmic sigma factor OS=Xanthomonas axonopodis pv. citri (strain 306) OX=190486 GN=ecfR PE=3 SV=1	Regular	38422.5	0	19910.8	762	45	18	93.85	376934400	197426000	142355500			Green		0	72	Pass2	InSource	None	452.236	SRAH	SRAHFYSVAALQMR	69	4	10.83	12	0	0	0	0	40.811	0		0	0		23.9903	406	66.2893	92.5787	0	Green	4714	452.236	452.236
1388	Q8PF57_XANAC	Q8PF57	Extracytoplasmic sigma factor OS=Xanthomonas axonopodis pv. citri (strain 306) OX=190486 GN=ecfR PE=3 SV=1	Regular	38422.5	0	19910.8	762	45	18	93.85	376934400	197426000	142355500			Green		0	73	Pass2	InSource	None	936.562	HLLVDLAR	AHFYSVAALQMRHLLVDLAR	83	8	7.61	13	3	3	1	0	207.883	0		11881	0	b1b4b5b8°	39.4817	901	112.783	185.566	0	Green	21440	936.564	936.564
1388	Q8PF57_XANAC	Q8PF57	Extracytoplasmic sigma factor OS=Xanthomonas axonopodis pv. citri (strain 306) OX=190486 GN=ecfR PE=3 SV=1	Regular	38422.5	0	19910.8	762	45	18	93.85	376934400	197426000	142355500			Green		0	74	Pass2	InSource	None	547.302	LQMR	AHFYSVAALQMR	79	4	11.05	3	0	0	0	0	32.7356	0		0	0		25.9832	510	77.1744	37.1744	0	Green	5837	547.303	547.303
1388	Q8PF57_XANAC	Q8PF57	Extracytoplasmic sigma factor OS=Xanthomonas axonopodis pv. citri (strain 306) OX=190486 GN=ecfR PE=3 SV=1	Regular	38422.5	0	19910.8	762	45	18	93.85	376934400	197426000	142355500			Green		0	75	Pass2	InSource	None	687.325	AHFYSV	AHFYSVAALQMR	71	6	7.79	3	0	0	0	0	224.284	0		4306	0	y2°y3°	25.9927	639	89.6933	49.6933	0	Green	5861	687.325	687.325
1388	Q8PF57_XANAC	Q8PF57	Extracytoplasmic sigma factor OS=Xanthomonas axonopodis pv. citri (strain 306) OX=190486 GN=ecfR PE=3 SV=1	Regular	38422.5	0	19910.8	762	45	18	93.85	376934400	197426000	142355500			Green		0	76	Pass2	InSource	None	758.362	AHFYSVA	AHFYSVAALQMR	71	7	7.79	3	0	0	0	0	87.373	0		278	0	b7°	25.9938	706	95.8582	55.8582	0	Green	5864	758.361	758.361
1388	Q8PF57_XANAC	Q8PF57	Extracytoplasmic sigma factor OS=Xanthomonas axonopodis pv. citri (strain 306) OX=190486 GN=ecfR PE=3 SV=1	Regular	38422.5	0	19910.8	762	45	18	93.85	376934400	197426000	142355500			Green		0	77	Pass2	InSource	None	776.373	AHFYSVA	AHFYSVAALQMRHLLVDLAR	71	7	7.79	13	0	0	0	0	84.1139	0		0	0		39.4689	706	95.8582	55.8582	0	Green	21407	776.373	776.373
1388	Q8PF57_XANAC	Q8PF57	Extracytoplasmic sigma factor OS=Xanthomonas axonopodis pv. citri (strain 306) OX=190486 GN=ecfR PE=3 SV=1	Regular	38422.5	0	19910.8	762	45	18	93.85	376934400	197426000	142355500			Green		0	78	Pass2	NeutralLoss_H3PO4	Phosphoryl+STY(6)	1693.85	AGLQATELVHEAWMR	AGLQATELVHEAWMR	45	15	5.32	19	1	1	0	0	178.426	0		36703	0	b6-H3PO4b13-H3PO4y10y13°	35.617	1580	164.008	124.008	0.0007	Green	16965	1693.85	1693.85
[truncated: 13 more columns]

## Sheet: Phosphorylated peptides
protein.key	protein.Entry	protein.Accession	protein.Description	protein.dataBaseType	protein.score	protein.falsePositiveRate	protein.avgMass	protein.MatchedProducts	protein.matchedPeptides	protein.digestPeps	protein.seqCover(%)	protein.MatchedPeptideIntenSum	protein.top3MatchedPeptideIntenSum	protein.MatchedProductIntenSum	protein.fmolOnColumn	protein.ngramOnColumn	protein.AutoCurate	protein.Key_ForHomologs	protein.SumForTotalProteins	peptide.Rank	peptide.Pass	peptide.matchType	peptide.modification	peptide.mhp	peptide.seq	peptide.OriginatingSeq	peptide.seqStart	peptide.seqLength	peptide.pI	peptide.componentID	peptide.MatchedProducts	peptide.UniqueProducts	peptide.ConsectiveMatchedProducts	peptide.ComplementaryMatchedProducts	peptide.rawScore	peptide.score	peptide.(X)-P Bond	peptide.MatchedProductsSumInten	peptide.MatchedProductsTheoretical	peptide.MatchedProductsString	peptide.ModelRT	peptide.Volume	peptide.CSA	peptide.ModelDrift	peptide.RelIntensity	peptide.AutoCurate	precursor.leID	precursor.mhp	precursor.mhpCal
1388	Q8PF57_XANAC	Q8PF57	Extracytoplasmic sigma factor OS=Xanthomonas axonopodis pv. citri (strain 306) OX=190486 GN=ecfR PE=3 SV=1	Regular	38422.5	0	19910.8	762	45	18	93.85	376934400	197426000	142355500			Green		0	20	Pass2	VarMod	Phosphoryl+STY(6)	1791.82	AGLQATELVHEAWMR	AGLQATELVHEAWMR	45	15	5.32	19	23	23	19	10	32436.3	9.0956		42770330	22	b2b4b4*b5b5*b6b6*b6°b6-H3PO4b7b7*b7-H3PO4b8b8-H3PO4b9b9-H3PO4b10b10-H3PO4b11b11*b11-H3PO4b12b12-H3PO4b13b13-H3PO4b14b14-H3PO4y2y3y4y5y5°y6y6°y7y7°y8y8°y9y9°y10y11y11°y11-H3PO4y12°y13*y13°y14°y15	35.6281	1580	164.008	124.008	0.2278	Green	16994	1791.83	1791.83
1388	Q8PF57_XANAC	Q8PF57	Extracytoplasmic sigma factor OS=Xanthomonas axonopodis pv. citri (strain 306) OX=190486 GN=ecfR PE=3 SV=1	Regular	38422.5	0	19910.8	762	45	18	93.85	376934400	197426000	142355500			Green		0	28	Pass2	VarMod	Oxidation+M(14);Phosphoryl+STY(6)	1807.82	AGLQATELVHEAWMR	AGLQATELVHEAWMR	45	15	5.32	20	4	4	1	0	227.808	6.9422		141700	15.3	y3y6y6°y7y9y9°y10-H3PO4y12*y12°y14*	35.7465	1580	164.008	124.008	0.0015	Green	17139	1807.82	1807.82
1388	Q8PF57_XANAC	Q8PF57	Extracytoplasmic sigma factor OS=Xanthomonas axonopodis pv. citri (strain 306) OX=190486 GN=ecfR PE=3 SV=1	Regular	38422.5	0	19910.8	762	45	18	93.85	376934400	197426000	142355500			Green		0	78	Pass2	NeutralLoss_H3PO4	Phosphoryl+STY(6)	1693.85	AGLQATELVHEAWMR	AGLQATELVHEAWMR	45	15	5.32	19	1	1	0	0	178.426	0		36703	0	b6-H3PO4b13-H3PO4y10y13°	35.617	1580	164.008	124.008	0.0007	Green	16965	1693.85	1693.85
1388	Q8PF57_XANAC	Q8PF57	Extracytoplasmic sigma factor OS=Xanthomonas axonopodis pv. citri (strain 306) OX=190486 GN=ecfR PE=3 SV=1	Regular	38422.5	0	19910.8	762	45	18	93.85	376934400	197426000	142355500			Green		0	31	Pass2	VarMod	Phosphoryl+STY(6);Phosphoryl+STY(8)	3233.56	LGQAVTLTISLSDGAARPEALMLVADAFDK	LGQAVTLTISLSDGAARPEALMLVADAFDK	98	30	3.96	29	15	15	4	2	5171.98	8.2982	Identified	39749	13.6	b3b3*b4b5b7-H3PO4b10*b10°b11*b11°b12*b14-2(H3PO4)b17-H3PO4b18°b20-2(H3PO4)b22-H3PO4b24b25*b26b28b28-2(H3PO4)y4y6y10y12°y15°y18y19y20y20°y22y24y26-H3PO4y29y30*	70.61	2912	246.54	124.36	0.0005	Green	43704	3233.56	3233.56
1388	Q8PF57_XANAC	Q8PF57	Extracytoplasmic sigma factor OS=Xanthomonas axonopodis pv. citri (strain 306) OX=190486 GN=ecfR PE=3 SV=1	Regular	38422.5	0	19910.8	762	45	18	93.85	376934400	197426000	142355500			Green		0	32	Pass2	VarMod	Phosphoryl+STY(6)	3153.59	LGQAVTLTISLSDGAARPEALMLVADAFDK	LGQAVTLTISLSDGAARPEALMLVADAFDK	98	30	3.96	24	4	4	0	1	391.145	7.1769	Missing	3758	10.2	b8-H3PO4b11*b12b20b25*b28b28-H3PO4y2	70.5165	2912	246.54	124.36	0.0002	Green	43671	3153.59	3153.59
1388	Q8PF57_XANAC	Q8PF57	Extracytoplasmic sigma factor OS=Xanthomonas axonopodis pv. citri (strain 306) OX=190486 GN=ecfR PE=3 SV=1	Regular	38422.5	0	19910.8	762	45	18	93.85	376934400	197426000	142355500			Green		0	34	Pass2	VarMod	Phosphoryl+STY(8);Phosphoryl+STY(12)	3233.56	LGQAVTLTISLSDGAARPEALMLVADAFDK	LGQAVTLTISLSDGAARPEALMLVADAFDK	98	30	3.96	30	5	5	0	0	1015.72	7.5914	Missing	10685	8.2	b6°b9b10-H3PO4b19-H3PO4b21*b26°y1y6y6°y10y12y19-H3PO4y24°	69.6149	2912	246.54	124.36	0.0001	Green	43404	3233.56	3233.56
1388	Q8PF57_XANAC	Q8PF57	Extracytoplasmic sigma factor OS=Xanthomonas axonopodis pv. citri (strain 306) OX=190486 GN=ecfR PE=3 SV=1	Regular	38422.5	0	19910.8	762	45	18	93.85	376934400	197426000	142355500			Green		0	36	Pass2	VarMod	Phosphoryl+STY(10)	3153.59	LGQAVTLTISLSDGAARPEALMLVADAFDK	LGQAVTLTISLSDGAARPEALMLVADAFDK	98	30	3.96	25	9	9	1	0	765.865	7.4687	Missing	25658	7.5	b4*b5b6b6°b7°b9°b10-H3PO4b12b14*b15b15*b20°b20-H3PO4b28b29°y5y9°y12y18°y19y25°y26-H3PO4y27	66.7385	2912	246.54	124.36	0.0001	Green	42166	3153.59	3153.59
1388	Q8PF57_XANAC	Q8PF57	Extracytoplasmic sigma factor OS=Xanthomonas axonopodis pv. citri (strain 306) OX=190486 GN=ecfR PE=3 SV=1	Regular	38422.5	0	19910.8	762	45	18	93.85	376934400	197426000	142355500			Green		0	37	Pass2	VarMod	Phosphoryl+STY(*)	3153.59	LGQAVTLTISLSDGAARPEALMLVADAFDK	LGQAVTLTISLSDGAARPEALMLVADAFDK	98	30	3.96	27	7	7	1	0	2624.9	8.0037	Identified	13707	7.2	b3b5b6*b7°b9°b17*b17-H3PO4b20b20-H3PO4y2y5°y6°y7y12y12°y13y18°y25°y28*	64.2502	2912	246.54	124.36	0.0001	Green	41316	3153.59	3153.59
1388	Q8PF57_XANAC	Q8PF57	Extracytoplasmic sigma factor OS=Xanthomonas axonopodis pv. citri (strain 306) OX=190486 GN=ecfR PE=3 SV=1	Regular	38422.5	0	19910.8	762	45	18	93.85	376934400	197426000	142355500			Green		0	38	Pass2	VarMod	Phosphoryl+STY(6);Phosphoryl+STY(12)	3233.56	LGQAVTLTISLSDGAARPEALMLVADAFDK	LGQAVTLTISLSDGAARPEALMLVADAFDK	98	30	3.96	28	8	8	2	0	980.929	7.5762	Identified	10304	6.1	b6-H3PO4b7b9-H3PO4b11*b12-2(H3PO4)b14-2(H3PO4)b16b16-H3PO4b17b17°b28°y2°y5y9y10y12y12°y18y30*	67.9137	2912	246.54	124.36	0.0001	Green	42627	3233.55	3233.55
1388	Q8PF57_XANAC	Q8PF57	Extracytoplasmic sigma factor OS=Xanthomonas axonopodis pv. citri (strain 306) OX=190486 GN=ecfR PE=3 SV=1	Regular	38422.5	0	19910.8	762	45	18	93.85	376934400	197426000	142355500			Green		0	40	Pass2	VarMod	Phosphoryl+STY(8)	3153.59	LGQAVTLTISLSDGAARPEALMLVADAFDK	LGQAVTLTISLSDGAARPEALMLVADAFDK	98	30	3.96	26	6	6	1	0	742.976	7.4556	Identified	11681	5.3	b12b13b16°b20-H3PO4y2°y3y8y13y16	54.919	2912	246.54	206.54	0	Green	36008	3153.59	3153.59
1388	Q8PF57_XANAC	Q8PF57	Extracytoplasmic sigma factor OS=Xanthomonas axonopodis pv. citri (strain 306) OX=190486 GN=ecfR PE=3 SV=1	Regular	38422.5	0	19910.8	762	45	18	93.85	376934400	197426000	142355500			Green		0	45	Pass2	VarMod	Phosphoryl+STY(*)	3153.59	LGQAVTLTISLSDGAARPEALMLVADAFDK	LGQAVTLTISLSDGAARPEALMLVADAFDK	98	30	3.96	23	3	3	0	0	429.264	7.2173	Identified	2031	3.3	b17-H3PO4y5y5°y15°y17y19	60.4015	2912	246.54	206.54	0	Green	39459	3153.59	3153.59
1388	Q8PF57_XANAC	Q8PF57	Extracytoplasmic sigma factor OS=Xanthomonas axonopodis pv. citri (strain 306) OX=190486 GN=ecfR PE=3 SV=1	Regular	38422.5	0	19910.8	762	45	18	93.85	376934400	197426000	142355500			Green		0	22	Pass2	VarMod	Phosphoryl+STY(8)	3965.01	LGQAVTLTISLSDGAARPEALMLVADAFDKLAQVDER	LGQAVTLTISLSDGAARPEALMLVADAFDKLAQVDER	98	37	3.99	38	41	41	26	12	17281.2	8.8222	Identified	1233887	29.5	b2b3b3*b4b5b7°b8-H3PO4b9b14b14-H3PO4b15b17b17-H3PO4b18*b18-H3PO4b19°b20-H3PO4b26b26*b26-H3PO4b29b31b32°b33b35y2y3y4y6y6*y7y8y9y9*y10y11y12*y12°y13y14y15y16y19*y20y20*y21°y23y24y24°y25°y26y27y27*y28y28°y29y30y30-H3PO4y31y31*y31-H3PO4y32y32-H3PO4y33y33-H3PO4y34y34-H3PO4y35y36y37	61.5583	3670	287.654	103.827	0.0036	Green	40110	3965.02	3965.02
1388	Q8PF57_XANAC	Q8PF57	Extracytoplasmic sigma factor OS=Xanthomonas axonopodis pv. citri (strain 306) OX=190486 GN=ecfR PE=3 SV=1	Regular	38422.5	0	19910.8	762	45	18	93.85	376934400	197426000	142355500			Green		0	23	Pass2	VarMod	Phosphoryl+STY(6)	3965.01	LGQAVTLTISLSDGAARPEALMLVADAFDKLAQVDER	LGQAVTLTISLSDGAARPEALMLVADAFDKLAQVDER	98	37	3.99	39	32	32	16	4	4107.4	8.1982	Identified	812535	26.7	b3b4b5b6-H3PO4b7b7-H3PO4b8-H3PO4b9-H3PO4b10b14b14°b15b16*b16°b17b18b18*b19-H3PO4b20b20-H3PO4b22°b22-H3PO4b23-H3PO4b25°b27b28b28-H3PO4b30b30°b34-H3PO4b35-H3PO4b37*y3y4y6y8y10y11y12*y12°y13y14y14*y15y16y18*y21*y24y25*y26y27y27*y28y28*y28°y29y29°y30y31y31°y32y32-H3PO4y33-H3PO4y34*y35°y36-H3PO4y37	62.6717	3670	287.654	103.827	0.0027	Green	40570	3965.02	3965.02
1388	Q8PF57_XANAC	Q8PF57	Extracytoplasmic sigma factor OS=Xanthomonas axonopodis pv. citri (strain 306) OX=190486 GN=ecfR PE=3 SV=1	Regular	38422.5	0	19910.8	762	45	18	93.85	376934400	197426000	142355500			Green		0	29	Pass2	VarMod	Phosphoryl+STY(8);Phosphoryl+STY(12)	4044.98	LGQAVTLTISLSDGAARPEALMLVADAFDKLAQVDER	LGQAVTLTISLSDGAARPEALMLVADAFDKLAQVDER	98	37	3.99	42	41	41	22	11	6877.27	8.422	Identified	426581	19.7	b2b3b3*b4b5b6b7b7°b8-H3PO4b9b9-H3PO4b10b10°b10-H3PO4b11*b12b14-2(H3PO4)b16-H3PO4b16-2(H3PO4)b17b17*b17°b17-2(H3PO4)b18*b18°b18-H3PO4b19-H3PO4b21b21*b21-H3PO4b23b23°b23-H3PO4b24°b25b25*b25°b25-H3PO4b26°b27b28-H3PO4b29b30b30-H3PO4b31°b31-H3PO4b32*b32-H3PO4b33b34b34*b34°b35-H3PO4b35-2(H3PO4)b36*b37-H3PO4b37-2(H3PO4)y1y2y3y3°y6y6*y6°y7y8y9y10y10*y10°y11y11*y12°y14*y14°y15y15*y16y16*y16°y17y20y20*y21y…	64.9898	3670	287.654	103.827	0.0012	Green	41561	4044.98	4044.98
1388	Q8PF57_XANAC	Q8PF57	Extracytoplasmic sigma factor OS=Xanthomonas axonopodis pv. citri (strain 306) OX=190486 GN=ecfR PE=3 SV=1	Regular	38422.5	0	19910.8	762	45	18	93.85	376934400	197426000	142355500			Green		0	35	Pass2	VarMod	Phosphoryl+STY(6);Phosphoryl+STY(10)	4044.98	LGQAVTLTISLSDGAARPEALMLVADAFDKLAQVDER	LGQAVTLTISLSDGAARPEALMLVADAFDKLAQVDER	98	37	3.99	41	6	6	1	0	648.766	7.3967	Missing	62987	8.7	b31b31°b33°b35-H3PO4y8y14°y16y17y24y32-2(H3PO4)y33-H3PO4y36-H3PO4y36-2(H3PO4)y37	70.6285	3670	287.654	151.769	0.0001	Green	43712	4044.98	4044.98
1388	Q8PF57_XANAC	Q8PF57	Extracytoplasmic sigma factor OS=Xanthomonas axonopodis pv. citri (strain 306) OX=190486 GN=ecfR PE=3 SV=1	Regular	38422.5	0	19910.8	762	45	18	93.85	376934400	197426000	142355500			Green		0	39	Pass2	VarMod	Oxidation+M(22);Phosphoryl+STY(10)	3981	LGQAVTLTISLSDGAARPEALMLVADAFDKLAQVDER	LGQAVTLTISLSDGAARPEALMLVADAFDKLAQVDER	98	37	3.99	40	17	17	6	0	925.531	7.551	Missing	90201	5.8	b10b11°b12b18*b26-H3PO4b34-H3PO4y2y3y4y6y7y8y10y10°y11y12y14y17y17°y19y19°y21y26y29*y29-H3PO4y30*y33°y34y36*	60.6782	3670	287.654	103.827	0	Green	39541	3981.01	3981.01
1388	Q8PF57_XANAC	Q8PF57	Extracytoplasmic sigma factor OS=Xanthomonas axonopodis pv. citri (strain 306) OX=190486 GN=ecfR PE=3 SV=1	Regular	38422.5	0	19910.8	762	45	18	93.85	376934400	197426000	142355500			Green		0	44	Pass2	VarMod	Oxidation+M(22);Phosphoryl+STY(10);Phosphoryl+STY(12)	4060.97	LGQAVTLTISLSDGAARPEALMLVADAFDKLAQVDER	LGQAVTLTISLSDGAARPEALMLVADAFDKLAQVDER	98	37	3.99	43	13	13	7	0	1701.48	7.8154	Identified	64488	3.7	b3b3*b4b4*b5b6°b7°b8°b9°b10°b11°b17-2(H3PO4)b18*b26*b28-H3PO4b35-H3PO4y3y4y7y9y9*y10y11y12y14y15y15°y19°y27*y30y31*y31-H3PO4y32-H3PO4y37-H3PO4	54.9089	3670	287.654	103.827	0	Green	35997	4060.98	4060.98
1388	Q8PF57_XANAC	Q8PF57	Extracytoplasmic sigma factor OS=Xanthomonas axonopodis pv. citri (strain 306) OX=190486 GN=ecfR PE=3 SV=1	Regular	38422.5	0	19910.8	762	45	18	93.85	376934400	197426000	142355500			Green		0	21	Pass2	VarMod	Phosphoryl+STY(9)	1502.72	QVYDVLRATAMR	QVYDVLRATAMR	26	12	9.6	31	17	17	11	5	12442.6	8.6795		789604	16	b3b3*b4b4*b4°b5b5*b5°b6b6*b7*b7°b8°b9b9-H3PO4b11b11*b11°b12b12*b12-H3PO4y1y2y3y4-H3PO4y5y5-H3PO4y6-H3PO4y7y7-H3PO4y8y8-H3PO4y9y9°y9-H3PO4y10y10°y10-H3PO4y11y11-H3PO4y12y12*	25.3073	1327	145.996	105.996	0.0052	Green	5439	1502.72	1502.72
1388	Q8PF57_XANAC	Q8PF57	Extracytoplasmic sigma factor OS=Xanthomonas axonopodis pv. citri (strain 306) OX=190486 GN=ecfR PE=3 SV=1	Regular	38422.5	0	19910.8	762	45	18	93.85	376934400	197426000	142355500			Green		0	25	Pass2	VarMod	Phosphoryl+STY(7);Phosphoryl+STY(11)	3389.66	RLGQAVTLTISLSDGAARPEALMLVADAFDK	RLGQAVTLTISLSDGAARPEALMLVADAFDK	97	31	4.45	36	32	32	18	6	17409.3	8.8254	Identified	622196	23	b1b2b3b4b4*b5b6b7b7-H3PO4b8b8*b9°b9-H3PO4b10*b10°b11b11°b11-2(H3PO4)b12°b13b13*b13°b13-H3PO4b13-2(H3PO4)b14b14-H3PO4b15b16b16°b17b17°b17-H3PO4b18b18*b18°b18-2(H3PO4)b19-2(H3PO4)b20-2(H3PO4)b21-H3PO4b21-2(H3PO4)b22b22-H3PO4b23-H3PO4b23-2(H3PO4)b25°b25-H3PO4b25-2(H3PO4)b26b26-H3PO4b27°b27-2(H3PO4)b28*b28-H3PO4b30b30*b30°b31-H3PO4b31-2(H3PO4)y1y3y3°y4y4°y5y5°y6y7y8y10y12y12°y15°y16°y17y18y20y20°y23-…	53.0507	3060	254.824	129.883	0.0022	Green	34918	3389.66	3389.66
1388	Q8PF57_XANAC	Q8PF57	Extracytoplasmic sigma factor OS=Xanthomonas axonopodis pv. citri (strain 306) OX=190486 GN=ecfR PE=3 SV=1	Regular	38422.5	0	19910.8	762	45	18	93.85	376934400	197426000	142355500			Green		0	26	Pass2	VarMod	Phosphoryl+STY(11)	3309.69	RLGQAVTLTISLSDGAARPEALMLVADAFDK	RLGQAVTLTISLSDGAARPEALMLVADAFDK	97	31	4.45	34	19	19	10	1	4523.47	8.2401	Identified	437642	21.6	b3b14°b15°b17b17°b18°b19b20b22b23b23*b23°b24*b25b25°b28°b31°y1y2y4y4°y5y5°y6y16y16°y17y18y19y20y20°y21y31y31-H3PO4	51.9804	3060	254.824	129.883	0.0018	Green	34160	3309.69	3309.69
1388	Q8PF57_XANAC	Q8PF57	Extracytoplasmic sigma factor OS=Xanthomonas axonopodis pv. citri (strain 306) OX=190486 GN=ecfR PE=3 SV=1	Regular	38422.5	0	19910.8	762	45	18	93.85	376934400	197426000	142355500			Green		0	27	Pass2	VarMod	Phosphoryl+STY(7)	3309.69	RLGQAVTLTISLSDGAARPEALMLVADAFDK	RLGQAVTLTISLSDGAARPEALMLVADAFDK	97	31	4.45	33	21	21	7	4	9170.93	8.547	Identified	1143975	20.8	b3b4*b6*b10°b10-H3PO4b11°b15°b16-H3PO4b17*b19b21b22*b22°b23°b25b25*b26*b27b27°b29°y1y2y2°y3°y4y4°y5y6y6°y8y9y10y12y12°y13y16y17y18°y19y19°y21y24y24°y27-H3PO4y28°y29°y31	50.6051	3060	254.824	129.883	0.0016	Green	33288	3309.69	3309.69
1388	Q8PF57_XANAC	Q8PF57	Extracytoplasmic sigma factor OS=Xanthomonas axonopodis pv. citri (strain 306) OX=190486 GN=ecfR PE=3 SV=1	Regular	38422.5	0	19910.8	762	45	18	93.85	376934400	197426000	142355500			Green		0	42	Pass2	VarMod	Phosphoryl+STY(13)	3309.69	RLGQAVTLTISLSDGAARPEALMLVADAFDK	RLGQAVTLTISLSDGAARPEALMLVADAFDK	97	31	4.45	32	5	5	0	0	651.1	7.3982	Identified	26559	4	b2b7b7°b9b9°b12*b17°b18-H3PO4b19b27*y6y10°y24°y24-H3PO4	47.6751	3060	254.824	87.4121	0	Green	30454	3309.69	3309.69
1388	Q8PF57_XANAC	Q8PF57	Extracytoplasmic sigma factor OS=Xanthomonas axonopodis pv. citri (strain 306) OX=190486 GN=ecfR PE=3 SV=1	Regular	38422.5	0	19910.8	762	45	18	93.85	376934400	197426000	142355500			Green		0	43	Pass2	VarMod	Phosphoryl+STY(*);Phosphoryl+STY(*)	3389.66	RLGQAVTLTISLSDGAARPEALMLVADAFDK	RLGQAVTLTISLSDGAARPEALMLVADAFDK	97	31	4.45	35	5	5	0	1	322.089	7.0926	Missing	6999	3.5	b2b4b5*b9b11-H3PO4b13*b14b19-2(H3PO4)b22*b23°b23-2(H3PO4)b26*b31*y15°y17	66.9201	3060	254.824	129.883	0	Green	42274	3389.65	3389.65
																										*Peptides that do not present the identified phosphorylated residue are highlighted in red
																										*Peptides that present low score are highlighted in red
																										* Peptides that present increased mass error are highlighted in red
																										*Peptides with no fragmentation products are highlighted in red
																										*Peptides with divergent retention time are highlighted in red
																									Table - Curated peptides
																								protein.Entry	peptide.seq	peptide.modification	peptide.score	peptide.MatchedProducts	precursor.retT	peptidePrecursor.deltaMhpPPM
																								Q8PF57_XANAC	AGLQATELVHEAWMR	Phosphoryl+STY(6)	9.0956	23	35.6281	2.7043
																										Oxidation+M(14);Phosphoryl+STY(6)	6.9422	4	35.7465	-1.0844
																									LGQAVTLTISLSDGAARPEALMLVADAFDK	Phosphoryl+STY(6);Phosphoryl+STY(8)	8.2982	15	70.61	-0.2221
																									LGQAVTLTISLSDGAARPEALMLVADAFDK	Phosphoryl+STY(6)	7.1769	4	70.5165	-0.1479
																									LGQAVTLTISLSDGAARPEALMLVADAFDK	Phosphoryl+STY(6);Phosphoryl+STY(12)	7.5762	8	67.9137	-0.9266
																									LGQAVTLTISLSDGAARPEALMLVADAFDK	Phosphoryl+STY(8);Phosphoryl+STY(12)	7.5914	5	69.6149	0.1711
																									LGQAVTLTISLSDGAARPEALMLVADAFDK	Phosphoryl+STY(10)	7.4687	9	66.7385	0.2547
																										Oxidation+M(22);Phosphoryl+STY(10)	7.551	17	60.6782	1.2464
																									LGQAVTLTISLSDGAARPEALMLVADAFDKLAQVDER	Phosphoryl+STY(8)	8.8222	41	61.5583	3.1816
																									LGQAVTLTISLSDGAARPEALMLVADAFDKLAQVDER	Phosphoryl+STY(8);Phosphoryl+STY(12)	8.422	41	64.9898	1.8612
																									LGQAVTLTISLSDGAARPEALMLVADAFDKLAQVDER	Phosphoryl+STY(6)	8.1982	32	62.6717	3.1921
																									LGQAVTLTISLSDGAARPEALMLVADAFDKLAQVDER	Phosphoryl+STY(6);Phosphoryl+STY(10)	7.3967	6	70.6285	1.5982
																									RLGQAVTLTISLSDGAARPEALMLVADAFDK	Phosphoryl+STY(7);Phosphoryl+STY(11)	8.8254	32	53.0507	0.7519
																									RLGQAVTLTISLSDGAARPEALMLVADAFDK	Phosphoryl+STY(7)	8.547	21	50.6051	0.7432
																									RLGQAVTLTISLSDGAARPEALMLVADAFDK	Phosphoryl+STY(11)	8.2401	19	51.9804	0.77
																									RLGQAVTLTISLSDGAARPEALMLVADAFDK	Phosphoryl+STY(13)	7.3982	5	47.6751	0.2212
																									QVYDVLRATAMR	Phosphoryl+STY(9)	8.6795	17	25.3073	2.9847
																									Residue position	Types of phosphorylated peptides exhibiting phosphorylated residue	Matched products exhibiting phosphorylated residue
																									Threonine between Val and Leu	7 peptides	118
																									Threonine between Leu and Iso	4 peptides	102
																									Serine between Iso and Leu	4 peptides	83
																									Serine between Leu and Asp	4 peptides	59
																									Threonine between Ala and Glu	2 peptides	27
																									Threonine between Ala and Ala	1 peptide	17
[truncated: 13 more columns]

## Sheet: Protein coverage_score above 7
protein.key	protein.Entry	protein.Accession	protein.Description	protein.dataBaseType	protein.score	protein.falsePositiveRate	protein.avgMass	protein.MatchedProducts	protein.matchedPeptides	protein.digestPeps	protein.seqCover(%)	protein.MatchedPeptideIntenSum	protein.top3MatchedPeptideIntenSum	protein.MatchedProductIntenSum	protein.fmolOnColumn	protein.ngramOnColumn	protein.AutoCurate	protein.Key_ForHomologs	protein.SumForTotalProteins	peptide.Rank	peptide.Pass	peptide.matchType	peptide.modification	peptide.mhp	peptide.seq	peptide.OriginatingSeq	peptide.seqStart	peptide.seqLength	peptide.pI	peptide.componentID	peptide.MatchedProducts	peptide.UniqueProducts	peptide.ConsectiveMatchedProducts	peptide.ComplementaryMatchedProducts	peptide.rawScore	peptide.score	peptide.(X)-P Bond	peptide.MatchedProductsSumInten	peptide.MatchedProductsTheoretical	peptide.MatchedProductsString	peptide.ModelRT	peptide.Volume	peptide.CSA	peptide.ModelDrift	peptide.RelIntensity	peptide.AutoCurate	precursor.leID	precursor.mhp	precursor.mhpCal
1388	Q8PF57_XANAC	Q8PF57	Extracytoplasmic sigma factor OS=Xanthomonas axonopodis pv. citri (strain 306) OX=190486 GN=ecfR PE=3 SV=1	Regular	38422.5	0	19910.8	762	45	18	93.85	376934400	197426000	142355500			Green		0	2	Pass1	PepFrag1	None	2976.56	AFALTELVGFSVAEAAEQLEVSVPTLER	AFALTELVGFSVAEAAEQLEVSVPTLER	138	28	3.66	6	50	50	44	22	181717	9.844	Identified	29856560	48	b2b3b4b5b5°b6b7b7°b8b8°b9b9°b10b11b11°b12b12°b13b13°b14b14°b15b16b16°b17b17°b18b18°b19b19*b20b20*b21b21*b22b22°b23b23°b25b25°b26b26°b28b28*y1y2y3y4y5y5°y6y6°y7y7°y8y8°y9y10y11y11*y11°y12y12*y12°y13y13*y13°y14y14*y14°y15y15°y16y16*y16°y17y17°y18y18*y18°y19y19*y20y20°y21y21*y21°y22°y23y23*y24y24°y25y28	69.2841	2798	240.063	120.042	0.1495	Green	43168	2976.57	2976.57
1388	Q8PF57_XANAC	Q8PF57	Extracytoplasmic sigma factor OS=Xanthomonas axonopodis pv. citri (strain 306) OX=190486 GN=ecfR PE=3 SV=1	Regular	38422.5	0	19910.8	762	45	18	93.85	376934400	197426000	142355500			Green		0	4	Pass1	PepFrag1	None	3360.77	AFALTELVGFSVAEAAEQLEVSVPTLERDLR	AFALTELVGFSVAEAAEQLEVSVPTLERDLR	138	31	3.88	7	26	26	18	1	11353.2	8.6397	Identified	521996	19.1	b7°b9°b14°b18*b18°b21*b26b26°b27b28b29*b29°b31y2y4y7°y8y9y10y11y12y13y14y14*y15y15*y16y16*y17°y18y19y20y20°y21y22y23y23°y24y24°y25y26y26*y27°y29y29°y31	70.9122	3161	260.401	133.601	0.0013	Green	44135	3360.77	3360.77
1388	Q8PF57_XANAC	Q8PF57	Extracytoplasmic sigma factor OS=Xanthomonas axonopodis pv. citri (strain 306) OX=190486 GN=ecfR PE=3 SV=1	Regular	38422.5	0	19910.8	762	45	18	93.85	376934400	197426000	142355500			Green		0	20	Pass2	VarMod	Phosphoryl+STY(6)	1791.82	AGLQATELVHEAWMR	AGLQATELVHEAWMR	45	15	5.32	19	23	23	19	10	32436.3	9.0956		42770330	22	b2b4b4*b5b5*b6b6*b6°b6-H3PO4b7b7*b7-H3PO4b8b8-H3PO4b9b9-H3PO4b10b10-H3PO4b11b11*b11-H3PO4b12b12-H3PO4b13b13-H3PO4b14b14-H3PO4y2y3y4y5y5°y6y6°y7y7°y8y8°y9y9°y10y11y11°y11-H3PO4y12°y13*y13°y14°y15	35.6281	1580	164.008	124.008	0.2278	Green	16994	1791.83	1791.83
1388	Q8PF57_XANAC	Q8PF57	Extracytoplasmic sigma factor OS=Xanthomonas axonopodis pv. citri (strain 306) OX=190486 GN=ecfR PE=3 SV=1	Regular	38422.5	0	19910.8	762	45	18	93.85	376934400	197426000	142355500			Green		0	9	Pass2	PepFrag2	None	1711.86	AGLQATELVHEAWMR	AGLQATELVHEAWMR	45	15	5.32	9	23	23	18	9	32134.7	9.0916		17448810	22	b2b3b4b4*b5b5*b6b6*b6°b7b7°b8b8*b8°b9b10b10°b11b13b14b15°y1y2y3y4y5y5°y6y6°y7y7°y8y9y9°y10°y11y11°y12*y12°y13*y13°y14*y15	31.6706	1580	164.008	69.3385	0.1005	Green	12099	1711.87	1711.87
1388	Q8PF57_XANAC	Q8PF57	Extracytoplasmic sigma factor OS=Xanthomonas axonopodis pv. citri (strain 306) OX=190486 GN=ecfR PE=3 SV=1	Regular	38422.5	0	19910.8	762	45	18	93.85	376934400	197426000	142355500			Green		0	24	Pass2	VarMod	Oxidation+M(14)	1727.85	AGLQATELVHEAWMR	AGLQATELVHEAWMR	45	15	5.32	18	13	13	6	3	2749.96	8.0239		385194	19.1	b3b5b7b10°y2y5y6y7y8y9°y10y11y11°y12y12*y14y14*y14°y15	29.5073	1580	164.008	69.3385	0.0027	Green	9639	1727.86	1727.86
1388	Q8PF57_XANAC	Q8PF57	Extracytoplasmic sigma factor OS=Xanthomonas axonopodis pv. citri (strain 306) OX=190486 GN=ecfR PE=3 SV=1	Regular	38422.5	0	19910.8	762	45	18	93.85	376934400	197426000	142355500			Green		0	28	Pass2	VarMod	Oxidation+M(14);Phosphoryl+STY(6)	1807.82	AGLQATELVHEAWMR	AGLQATELVHEAWMR	45	15	5.32	20	4	4	1	0	227.808	6.9422		141700	15.3	y3y6y6°y7y9y9°y10-H3PO4y12*y12°y14*	35.7465	1580	164.008	124.008	0.0015	Green	17139	1807.82	1807.82
1388	Q8PF57_XANAC	Q8PF57	Extracytoplasmic sigma factor OS=Xanthomonas axonopodis pv. citri (strain 306) OX=190486 GN=ecfR PE=3 SV=1	Regular	38422.5	0	19910.8	762	45	18	93.85	376934400	197426000	142355500			Green		0	3	Pass1	PepFrag1	None	1393.7	AHFYSVAALQMR	AHFYSVAALQMR	71	12	9.88	3	19	19	17	9	28465.8	9.0389		2030244	16	b2b3b4b5b5°b6b6°b7b7°b8b9b10b11°b12*y2y3y3*y4y4*y5y6y7y8y8*y8°y9y10y10°y11y12*	25.9818	1283	142.75	102.75	0.0188	Green	5835	1393.71	1393.71
1388	Q8PF57_XANAC	Q8PF57	Extracytoplasmic sigma factor OS=Xanthomonas axonopodis pv. citri (strain 306) OX=190486 GN=ecfR PE=3 SV=1	Regular	38422.5	0	19910.8	762	45	18	93.85	376934400	197426000	142355500			Green		0	30	Pass2	VarMod	Oxidation+M(11)	1409.7	AHFYSVAALQMR	AHFYSVAALQMR	71	12	9.88	21	14	14	9	4	14342.3	8.7412		29644	9.9	b2b3b4b5b5°b7°b10y2y3y3*y4y5y7y9y10y11y11°y12	22.5172	1283	142.75	102.75	0.0006	Green	4098	1409.7	1409.7
1388	Q8PF57_XANAC	Q8PF57	Extracytoplasmic sigma factor OS=Xanthomonas axonopodis pv. citri (strain 306) OX=190486 GN=ecfR PE=3 SV=1	Regular	38422.5	0	19910.8	762	45	18	93.85	376934400	197426000	142355500			Green		0	13	Pass2	MissedCleavage	None	2311.25	AHFYSVAALQMRHLLVDLAR	AHFYSVAALQMRHLLVDLAR	71	20	9.88	13	33	33	30	14	41293.2	9.2005		2432746	32	b2b3b4b5b5°b6b6°b7b8b9b9°b10b11b11*b12b13b13°b14b17b20*y1y2y3y4y5y6y7y8y8°y9y10y11y11*y12y12*y13y13*y14y14*y14°y15y16y16*y16°y17y17*y17°y18y18*y18°y19y19*y20*	39.472	2184	203.514	61.7571	0.0285	Green	21416	2311.26	2311.26
1388	Q8PF57_XANAC	Q8PF57	Extracytoplasmic sigma factor OS=Xanthomonas axonopodis pv. citri (strain 306) OX=190486 GN=ecfR PE=3 SV=1	Regular	38422.5	0	19910.8	762	45	18	93.85	376934400	197426000	142355500			Green		0	14	Pass2	MissedCleavage	None	3175.69	AKAFALTELVGFSVAEAAEQLEVSVPTLER	AKAFALTELVGFSVAEAAEQLEVSVPTLER	136	30	4.08	17	54	54	48	23	109424	9.6237	Identified	3495730	47	b2b3b4b5b6b7b7°b8b8°b9b10b10°b11b12b12°b13b13°b14b14°b15b15°b16b17b17°b18b18°b19b19°b20b20°b21b21*b21°b22b22*b22°b23b23°b24b24°b25b25°b26b26*b26°b27b28b28*b29b30y1y2y2°y3y4y5y5°y6y7y7°y8y8°y9y9°y10y11y11*y11°y12y12*y13y13°y14y14°y15*y16y16*y17y17°y18y18°y19y19*y19°y20y20°y21*y21°y22y22°y24y24°y25y25°y26*y27*y28y28°y29y30y30*	63.1144	3000	251.482	127.655	0.0158	Green	40768	3175.7	3175.7
1388	Q8PF57_XANAC	Q8PF57	Extracytoplasmic sigma factor OS=Xanthomonas axonopodis pv. citri (strain 306) OX=190486 GN=ecfR PE=3 SV=1	Regular	38422.5	0	19910.8	762	45	18	93.85	376934400	197426000	142355500			Green		0	7	Pass1	PepFrag1	None	1071.51	DEPGAGDALAR	DEPGAGDALAR	15	11	3.69	2	11	11	7	1	1853.5	7.8526	Identified	18787	6.5	b2b5°b7b10°y2y3y4y5y6y7y8y10y11	14.3976	950	116.836	76.8356	0.0002	Green	511	1071.51	1071.51
1388	Q8PF57_XANAC	Q8PF57	Extracytoplasmic sigma factor OS=Xanthomonas axonopodis pv. citri (strain 306) OX=190486 GN=ecfR PE=3 SV=1	Regular	38422.5	0	19910.8	762	45	18	93.85	376934400	197426000	142355500			Green		0	11	Pass2	PepFrag2	None	936.562	HLLVDLAR	HLLVDLAR	83	8	7.61	10	15	15	13	7	15002.5	8.7607		5075897	8	b1b2b3b4b5b5°b6b6°b7b7°b8y1y2y3y4y4°y5y5°y6y6°y7y7°	23.1757	901	112.783	72.7828	0.063	Green	4358	936.567	936.567
1388	Q8PF57_XANAC	Q8PF57	Extracytoplasmic sigma factor OS=Xanthomonas axonopodis pv. citri (strain 306) OX=190486 GN=ecfR PE=3 SV=1	Regular	38422.5	0	19910.8	762	45	18	93.85	376934400	197426000	142355500			Green		0	19	Pass2	MissedCleavage	None	1549.88	HLLVDLARQQASAK	HLLVDLARQQASAK	83	14	9.98	14	11	11	5	2	1538.85	7.7718		17720	5.9	b2b5b9b12°b13*y2y3y4y4°y9y10°y11y12y12*y13y14	20.5857	1471	156.375	64.2502	0.0001	Green	3299	1549.88	1549.88
1388	Q8PF57_XANAC	Q8PF57	Extracytoplasmic sigma factor OS=Xanthomonas axonopodis pv. citri (strain 306) OX=190486 GN=ecfR PE=3 SV=1	Regular	38422.5	0	19910.8	762	45	18	93.85	376934400	197426000	142355500			Green		0	8	Pass1	PepFrag1	None	830.437	LAQVDER	LAQVDER	128	7	4.07	0	8	8	6	1	7151.11	8.439		6666	3.7	b3y1y2y3y3°y4y5y5*y5°y6y6*y7y7*	8.5388	758	100.509	161.018	0.0001	Green	326	830.437	830.437
1388	Q8PF57_XANAC	Q8PF57	Extracytoplasmic sigma factor OS=Xanthomonas axonopodis pv. citri (strain 306) OX=190486 GN=ecfR PE=3 SV=1	Regular	38422.5	0	19910.8	762	45	18	93.85	376934400	197426000	142355500			Green		0	5	Pass1	PepFrag1	None	1062.53	LEQGQQGFR	LEQGQQGFR	60	9	6.95	1	12	12	7	4	15861.4	8.7849		52124	9	b2b3b5b5*b6b8y1y2y3y4y4*y5y5*y6y6*y7*y8*y8°y9	12.2741	954	117.163	77.1634	0.0006	Green	405	1062.53	1062.53
1388	Q8PF57_XANAC	Q8PF57	Extracytoplasmic sigma factor OS=Xanthomonas axonopodis pv. citri (strain 306) OX=190486 GN=ecfR PE=3 SV=1	Regular	38422.5	0	19910.8	762	45	18	93.85	376934400	197426000	142355500			Green		0	31	Pass2	VarMod	Phosphoryl+STY(6);Phosphoryl+STY(8)	3233.56	LGQAVTLTISLSDGAARPEALMLVADAFDK	LGQAVTLTISLSDGAARPEALMLVADAFDK	98	30	3.96	29	15	15	4	2	5171.98	8.2982	Identified	39749	13.6	b3b3*b4b5b7-H3PO4b10*b10°b11*b11°b12*b14-2(H3PO4)b17-H3PO4b18°b20-2(H3PO4)b22-H3PO4b24b25*b26b28b28-2(H3PO4)y4y6y10y12°y15°y18y19y20y20°y22y24y26-H3PO4y29y30*	70.61	2912	246.54	124.36	0.0005	Green	43704	3233.56	3233.56
1388	Q8PF57_XANAC	Q8PF57	Extracytoplasmic sigma factor OS=Xanthomonas axonopodis pv. citri (strain 306) OX=190486 GN=ecfR PE=3 SV=1	Regular	38422.5	0	19910.8	762	45	18	93.85	376934400	197426000	142355500			Green		0	37	Pass2	VarMod	Phosphoryl+STY(*)	3153.59	LGQAVTLTISLSDGAARPEALMLVADAFDK	LGQAVTLTISLSDGAARPEALMLVADAFDK	98	30	3.96	27	7	7	1	0	2624.9	8.0037	Identified	13707	7.2	b3b5b6*b7°b9°b17*b17-H3PO4b20b20-H3PO4y2y5°y6°y7y12y12°y13y18°y25°y28*	64.2502	2912	246.54	124.36	0.0001	Green	41316	3153.59	3153.59
1388	Q8PF57_XANAC	Q8PF57	Extracytoplasmic sigma factor OS=Xanthomonas axonopodis pv. citri (strain 306) OX=190486 GN=ecfR PE=3 SV=1	Regular	38422.5	0	19910.8	762	45	18	93.85	376934400	197426000	142355500			Green		0	6	Pass1	PepFrag1	None	3073.62	LGQAVTLTISLSDGAARPEALMLVADAFDK	LGQAVTLTISLSDGAARPEALMLVADAFDK	98	30	3.96	5	12	12	1	1	2466.7	7.9767	Identified	85970	11.7	b3*b5*b7b7*b9*b11*b14b15*b17b17°b18*b19b20b20°b21*b22b26b26°b30*y2y5°y10y21y26y28*y30	53.2292	2912	246.54	124.36	0.0004	Green	35018	3073.63	3073.63
1388	Q8PF57_XANAC	Q8PF57	Extracytoplasmic sigma factor OS=Xanthomonas axonopodis pv. citri (strain 306) OX=190486 GN=ecfR PE=3 SV=1	Regular	38422.5	0	19910.8	762	45	18	93.85	376934400	197426000	142355500			Green		0	34	Pass2	VarMod	Phosphoryl+STY(8);Phosphoryl+STY(12)	3233.56	LGQAVTLTISLSDGAARPEALMLVADAFDK	LGQAVTLTISLSDGAARPEALMLVADAFDK	98	30	3.96	30	5	5	0	0	1015.72	7.5914	Missing	10685	8.2	b6°b9b10-H3PO4b19-H3PO4b21*b26°y1y6y6°y10y12y19-H3PO4y24°	69.6149	2912	246.54	124.36	0.0001	Green	43404	3233.56	3233.56
1388	Q8PF57_XANAC	Q8PF57	Extracytoplasmic sigma factor OS=Xanthomonas axonopodis pv. citri (strain 306) OX=190486 GN=ecfR PE=3 SV=1	Regular	38422.5	0	19910.8	762	45	18	93.85	376934400	197426000	142355500			Green		0	38	Pass2	VarMod	Phosphoryl+STY(6);Phosphoryl+STY(12)	3233.56	LGQAVTLTISLSDGAARPEALMLVADAFDK	LGQAVTLTISLSDGAARPEALMLVADAFDK	98	30	3.96	28	8	8	2	0	980.929	7.5762	Identified	10304	6.1	b6-H3PO4b7b9-H3PO4b11*b12-2(H3PO4)b14-2(H3PO4)b16b16-H3PO4b17b17°b28°y2°y5y9y10y12y12°y18y30*	67.9137	2912	246.54	124.36	0.0001	Green	42627	3233.55	3233.55
1388	Q8PF57_XANAC	Q8PF57	Extracytoplasmic sigma factor OS=Xanthomonas axonopodis pv. citri (strain 306) OX=190486 GN=ecfR PE=3 SV=1	Regular	38422.5	0	19910.8	762	45	18	93.85	376934400	197426000	142355500			Green		0	36	Pass2	VarMod	Phosphoryl+STY(10)	3153.59	LGQAVTLTISLSDGAARPEALMLVADAFDK	LGQAVTLTISLSDGAARPEALMLVADAFDK	98	30	3.96	25	9	9	1	0	765.865	7.4687	Missing	25658	7.5	b4*b5b6b6°b7°b9°b10-H3PO4b12b14*b15b15*b20°b20-H3PO4b28b29°y5y9°y12y18°y19y25°y26-H3PO4y27	66.7385	2912	246.54	124.36	0.0001	Green	42166	3153.59	3153.59
1388	Q8PF57_XANAC	Q8PF57	Extracytoplasmic sigma factor OS=Xanthomonas axonopodis pv. citri (strain 306) OX=190486 GN=ecfR PE=3 SV=1	Regular	38422.5	0	19910.8	762	45	18	93.85	376934400	197426000	142355500			Green		0	40	Pass2	VarMod	Phosphoryl+STY(8)	3153.59	LGQAVTLTISLSDGAARPEALMLVADAFDK	LGQAVTLTISLSDGAARPEALMLVADAFDK	98	30	3.96	26	6	6	1	0	742.976	7.4556	Identified	11681	5.3	b12b13b16°b20-H3PO4y2°y3y8y13y16	54.919	2912	246.54	206.54	0	Green	36008	3153.59	3153.59
1388	Q8PF57_XANAC	Q8PF57	Extracytoplasmic sigma factor OS=Xanthomonas axonopodis pv. citri (strain 306) OX=190486 GN=ecfR PE=3 SV=1	Regular	38422.5	0	19910.8	762	45	18	93.85	376934400	197426000	142355500			Green		0	45	Pass2	VarMod	Phosphoryl+STY(*)	3153.59	LGQAVTLTISLSDGAARPEALMLVADAFDK	LGQAVTLTISLSDGAARPEALMLVADAFDK	98	30	3.96	23	3	3	0	0	429.264	7.2173	Identified	2031	3.3	b17-H3PO4y5y5°y15°y17y19	60.4015	2912	246.54	206.54	0	Green	39459	3153.59	3153.59
1388	Q8PF57_XANAC	Q8PF57	Extracytoplasmic sigma factor OS=Xanthomonas axonopodis pv. citri (strain 306) OX=190486 GN=ecfR PE=3 SV=1	Regular	38422.5	0	19910.8	762	45	18	93.85	376934400	197426000	142355500			Green		0	32	Pass2	VarMod	Phosphoryl+STY(6)	3153.59	LGQAVTLTISLSDGAARPEALMLVADAFDK	LGQAVTLTISLSDGAARPEALMLVADAFDK	98	30	3.96	24	4	4	0	1	391.145	7.1769	Missing	3758	10.2	b8-H3PO4b11*b12b20b25*b28b28-H3PO4y2	70.5165	2912	246.54	124.36	0.0002	Green	43671	3153.59	3153.59
1388	Q8PF57_XANAC	Q8PF57	Extracytoplasmic sigma factor OS=Xanthomonas axonopodis pv. citri (strain 306) OX=190486 GN=ecfR PE=3 SV=1	Regular	38422.5	0	19910.8	762	45	18	93.85	376934400	197426000	142355500			Green		0	22	Pass2	VarMod	Phosphoryl+STY(8)	3965.01	LGQAVTLTISLSDGAARPEALMLVADAFDKLAQVDER	LGQAVTLTISLSDGAARPEALMLVADAFDKLAQVDER	98	37	3.99	38	41	41	26	12	17281.2	8.8222	Identified	1233887	29.5	b2b3b3*b4b5b7°b8-H3PO4b9b14b14-H3PO4b15b17b17-H3PO4b18*b18-H3PO4b19°b20-H3PO4b26b26*b26-H3PO4b29b31b32°b33b35y2y3y4y6y6*y7y8y9y9*y10y11y12*y12°y13y14y15y16y19*y20y20*y21°y23y24y24°y25°y26y27y27*y28y28°y29y30y30-H3PO4y31y31*y31-H3PO4y32y32-H3PO4y33y33-H3PO4y34y34-H3PO4y35y36y37	61.5583	3670	287.654	103.827	0.0036	Green	40110	3965.02	3965.02
1388	Q8PF57_XANAC	Q8PF57	Extracytoplasmic sigma factor OS=Xanthomonas axonopodis pv. citri (strain 306) OX=190486 GN=ecfR PE=3 SV=1	Regular	38422.5	0	19910.8	762	45	18	93.85	376934400	197426000	142355500			Green		0	29	Pass2	VarMod	Phosphoryl+STY(8);Phosphoryl+STY(12)	4044.98	LGQAVTLTISLSDGAARPEALMLVADAFDKLAQVDER	LGQAVTLTISLSDGAARPEALMLVADAFDKLAQVDER	98	37	3.99	42	41	41	22	11	6877.27	8.422	Identified	426581	19.7	b2b3b3*b4b5b6b7b7°b8-H3PO4b9b9-H3PO4b10b10°b10-H3PO4b11*b12b14-2(H3PO4)b16-H3PO4b16-2(H3PO4)b17b17*b17°b17-2(H3PO4)b18*b18°b18-H3PO4b19-H3PO4b21b21*b21-H3PO4b23b23°b23-H3PO4b24°b25b25*b25°b25-H3PO4b26°b27b28-H3PO4b29b30b30-H3PO4b31°b31-H3PO4b32*b32-H3PO4b33b34b34*b34°b35-H3PO4b35-2(H3PO4)b36*b37-H3PO4b37-2(H3PO4)y1y2y3y3°y6y6*y6°y7y8y9y10y10*y10°y11y11*y12°y14*y14°y15y15*y16y16*y16°y17y20y20*y21y…	64.9898	3670	287.654	103.827	0.0012	Green	41561	4044.98	4044.98
1388	Q8PF57_XANAC	Q8PF57	Extracytoplasmic sigma factor OS=Xanthomonas axonopodis pv. citri (strain 306) OX=190486 GN=ecfR PE=3 SV=1	Regular	38422.5	0	19910.8	762	45	18	93.85	376934400	197426000	142355500			Green		0	23	Pass2	VarMod	Phosphoryl+STY(6)	3965.01	LGQAVTLTISLSDGAARPEALMLVADAFDKLAQVDER	LGQAVTLTISLSDGAARPEALMLVADAFDKLAQVDER	98	37	3.99	39	32	32	16	4	4107.4	8.1982	Identified	812535	26.7	b3b4b5b6-H3PO4b7b7-H3PO4b8-H3PO4b9-H3PO4b10b14b14°b15b16*b16°b17b18b18*b19-H3PO4b20b20-H3PO4b22°b22-H3PO4b23-H3PO4b25°b27b28b28-H3PO4b30b30°b34-H3PO4b35-H3PO4b37*y3y4y6y8y10y11y12*y12°y13y14y14*y15y16y18*y21*y24y25*y26y27y27*y28y28*y28°y29y29°y30y31y31°y32y32-H3PO4y33-H3PO4y34*y35°y36-H3PO4y37	62.6717	3670	287.654	103.827	0.0027	Green	40570	3965.02	3965.02
1388	Q8PF57_XANAC	Q8PF57	Extracytoplasmic sigma factor OS=Xanthomonas axonopodis pv. citri (strain 306) OX=190486 GN=ecfR PE=3 SV=1	Regular	38422.5	0	19910.8	762	45	18	93.85	376934400	197426000	142355500			Green		0	16	Pass2	MissedCleavage	None	3885.04	LGQAVTLTISLSDGAARPEALMLVADAFDKLAQVDER	LGQAVTLTISLSDGAARPEALMLVADAFDKLAQVDER	98	37	3.99	16	20	20	10	3	4084.57	8.1957	Identified	873067	21.7	b2b3b4b4*b5b6°b8°b10*b10°b11*b12°b14°b16*b17b17°b18b18*b20°b23°b29°b30*b31b32°b34b35b35°y5*y6°y8°y9*y13y13°y16y18°y20*y21*y23°y26y26°y27y27*y28y28°y30y31*y31°y32y32*y32°y33y33°y34y34*y36y37	60.3555	3670	287.654	103.827	0.0015	Green	39443	3885.05	3885.05
1388	Q8PF57_XANAC	Q8PF57	Extracytoplasmic sigma factor OS=Xanthomonas axonopodis pv. citri (strain 306) OX=190486 GN=ecfR PE=3 SV=1	Regular	38422.5	0	19910.8	762	45	18	93.85	376934400	197426000	142355500			Green		0	33	Pass2	VarMod	Oxidation+M(22)	3901.04	LGQAVTLTISLSDGAARPEALMLVADAFDKLAQVDER	LGQAVTLTISLSDGAARPEALMLVADAFDKLAQVDER	98	37	3.99	37	21	21	9	1	2850.24	8.0395	Identified	129419	9.2	b1b3b3*b5*b8°b16b16°b17*b17°b18°b23*b26b29°b31°b36*y2y3y3°y4y6y6°y7y8y9y10y10°y12y13y13*y13°y14y14°y15y16*y17y18*y19°y22°y23*y25°y26y28*y30y32y34	58.0814	3670	287.654	103.827	0.0001	Green	37879	3901.04	3901.04
1388	Q8PF57_XANAC	Q8PF57	Extracytoplasmic sigma factor OS=Xanthomonas axonopodis pv. citri (strain 306) OX=190486 GN=ecfR PE=3 SV=1	Regular	38422.5	0	19910.8	762	45	18	93.85	376934400	197426000	142355500			Green		0	44	Pass2	VarMod	Oxidation+M(22);Phosphoryl+STY(10);Phosphoryl+STY(12)	4060.97	LGQAVTLTISLSDGAARPEALMLVADAFDKLAQVDER	LGQAVTLTISLSDGAARPEALMLVADAFDKLAQVDER	98	37	3.99	43	13	13	7	0	1701.48	7.8154	Identified	64488	3.7	b3b3*b4b4*b5b6°b7°b8°b9°b10°b11°b17-2(H3PO4)b18*b26*b28-H3PO4b35-H3PO4y3y4y7y9y9*y10y11y12y14y15y15°y19°y27*y30y31*y31-H3PO4y32-H3PO4y37-H3PO4	54.9089	3670	287.654	103.827	0	Green	35997	4060.98	4060.98
1388	Q8PF57_XANAC	Q8PF57	Extracytoplasmic sigma factor OS=Xanthomonas axonopodis pv. citri (strain 306) OX=190486 GN=ecfR PE=3 SV=1	Regular	38422.5	0	19910.8	762	45	18	93.85	376934400	197426000	142355500			Green		0	39	Pass2	VarMod	Oxidation+M(22);Phosphoryl+STY(10)	3981	LGQAVTLTISLSDGAARPEALMLVADAFDKLAQVDER	LGQAVTLTISLSDGAARPEALMLVADAFDKLAQVDER	98	37	3.99	40	17	17	6	0	925.531	7.551	Missing	90201	5.8	b10b11°b12b18*b26-H3PO4b34-H3PO4y2y3y4y6y7y8y10y10°y11y12y14y17y17°y19y19°y21y26y29*y29-H3PO4y30*y33°y34y36*	60.6782	3670	287.654	103.827	0	Green	39541	3981.01	3981.01
1388	Q8PF57_XANAC	Q8PF57	Extracytoplasmic sigma factor OS=Xanthomonas axonopodis pv. citri (strain 306) OX=190486 GN=ecfR PE=3 SV=1	Regular	38422.5	0	19910.8	762	45	18	93.85	376934400	197426000	142355500			Green		0	35	Pass2	VarMod	Phosphoryl+STY(6);Phosphoryl+STY(10)	4044.98	LGQAVTLTISLSDGAARPEALMLVADAFDKLAQVDER	LGQAVTLTISLSDGAARPEALMLVADAFDKLAQVDER	98	37	3.99	41	6	6	1	0	648.766	7.3967	Missing	62987	8.7	b31b31°b33°b35-H3PO4y8y14°y16y17y24y32-2(H3PO4)y33-H3PO4y36-H3PO4y36-2(H3PO4)y37	70.6285	3670	287.654	151.769	0.0001	Green	43712	4044.98	4044.98
1388	Q8PF57_XANAC	Q8PF57	Extracytoplasmic sigma factor OS=Xanthomonas axonopodis pv. citri (strain 306) OX=190486 GN=ecfR PE=3 SV=1	Regular	38422.5	0	19910.8	762	45	18	93.85	376934400	197426000	142355500			Green		0	12	Pass2	PepFrag2	None	2867.44	MSELPITELLQAWQRDEPGAGDALAR	MSELPITELLQAWQRDEPGAGDALAR	0	26	3.92	44	1	1	0	0	281.496	7.0341	Identified	1876	3.3	b4y12°y14*	31.7938	2650	231.521	75.7605	0	Green	12210	2867.38	2867.38
1388	Q8PF57_XANAC	Q8PF57	Extracytoplasmic sigma factor OS=Xanthomonas axonopodis pv. citri (strain 306) OX=190486 GN=ecfR PE=3 SV=1	Regular	38422.5	0	19910.8	762	45	18	93.85	376934400	197426000	142355500			Green		0	10	Pass2	PepFrag2	None	892.489	QVYDVLR	QVYDVLR	26	7	6.51	8	12	12	8	4	10384.2	8.601		17544180	6	b1b1*b2b2*b3b3*b4b4*b4°b5b5*b5°b6°b7b7°y1y2y3y4y4°y5°y6y6°y7y7*	20.9394	828	106.606	173.211	0.0814	Green	3537	892.493	892.493
1388	Q8PF57_XANAC	Q8PF57	Extracytoplasmic sigma factor OS=Xanthomonas axonopodis pv. citri (strain 306) OX=190486 GN=ecfR PE=3 SV=1	Regular	38422.5	0	19910.8	762	45	18	93.85	376934400	197426000	142355500			Green		0	21	Pass2	VarMod	Phosphoryl+STY(9)	1502.72	QVYDVLRATAMR	QVYDVLRATAMR	26	12	9.6	31	17	17	11	5	12442.6	8.6795		789604	16	b3b3*b4b4*b4°b5b5*b5°b6b6*b7*b7°b8°b9b9-H3PO4b11b11*b11°b12b12*b12-H3PO4y1y2y3y4-H3PO4y5y5-H3PO4y6-H3PO4y7y7-H3PO4y8y8-H3PO4y9y9°y9-H3PO4y10y10°y10-H3PO4y11y11-H3PO4y12y12*	25.3073	1327	145.996	105.996	0.0052	Green	5439	1502.72	1502.72
1388	Q8PF57_XANAC	Q8PF57	Extracytoplasmic sigma factor OS=Xanthomonas axonopodis pv. citri (strain 306) OX=190486 GN=ecfR PE=3 SV=1	Regular	38422.5	0	19910.8	762	45	18	93.85	376934400	197426000	142355500			Green		0	18	Pass2	MissedCleavage	None	1422.75	QVYDVLRATAMR	QVYDVLRATAMR	26	12	9.6	11	3	3	2	0	381.181	7.1657		12799	5.7	b10°y8y9y10	25.9359	1327	145.996	57.3305	0.0001	Green	5788	1422.75	1422.75
1388	Q8PF57_XANAC	Q8PF57	Extracytoplasmic sigma factor OS=Xanthomonas axonopodis pv. citri (strain 306) OX=190486 GN=ecfR PE=3 SV=1	Regular	38422.5	0	19910.8	762	45	18	93.85	376934400	197426000	142355500			Green		0	25	Pass2	VarMod	Phosphoryl+STY(7);Phosphoryl+STY(11)	3389.66	RLGQAVTLTISLSDGAARPEALMLVADAFDK	RLGQAVTLTISLSDGAARPEALMLVADAFDK	97	31	4.45	36	32	32	18	6	17409.3	8.8254	Identified	622196	23	b1b2b3b4b4*b5b6b7b7-H3PO4b8b8*b9°b9-H3PO4b10*b10°b11b11°b11-2(H3PO4)b12°b13b13*b13°b13-H3PO4b13-2(H3PO4)b14b14-H3PO4b15b16b16°b17b17°b17-H3PO4b18b18*b18°b18-2(H3PO4)b19-2(H3PO4)b20-2(H3PO4)b21-H3PO4b21-2(H3PO4)b22b22-H3PO4b23-H3PO4b23-2(H3PO4)b25°b25-H3PO4b25-2(H3PO4)b26b26-H3PO4b27°b27-2(H3PO4)b28*b28-H3PO4b30b30*b30°b31-H3PO4b31-2(H3PO4)y1y3y3°y4y4°y5y5°y6y7y8y10y12y12°y15°y16°y17y18y20y20°y23-…	53.0507	3060	254.824	129.883	0.0022	Green	34918	3389.66	3389.66
1388	Q8PF57_XANAC	Q8PF57	Extracytoplasmic sigma factor OS=Xanthomonas axonopodis pv. citri (strain 306) OX=190486 GN=ecfR PE=3 SV=1	Regular	38422.5	0	19910.8	762	45	18	93.85	376934400	197426000	142355500			Green		0	27	Pass2	VarMod	Phosphoryl+STY(7)	3309.69	RLGQAVTLTISLSDGAARPEALMLVADAFDK	RLGQAVTLTISLSDGAARPEALMLVADAFDK	97	31	4.45	33	21	21	7	4	9170.93	8.547	Identified	1143975	20.8	b3b4*b6*b10°b10-H3PO4b11°b15°b16-H3PO4b17*b19b21b22*b22°b23°b25b25*b26*b27b27°b29°y1y2y2°y3°y4y4°y5y6y6°y8y9y10y12y12°y13y16y17y18°y19y19°y21y24y24°y27-H3PO4y28°y29°y31	50.6051	3060	254.824	129.883	0.0016	Green	33288	3309.69	3309.69
1388	Q8PF57_XANAC	Q8PF57	Extracytoplasmic sigma factor OS=Xanthomonas axonopodis pv. citri (strain 306) OX=190486 GN=ecfR PE=3 SV=1	Regular	38422.5	0	19910.8	762	45	18	93.85	376934400	197426000	142355500			Green		0	26	Pass2	VarMod	Phosphoryl+STY(11)	3309.69	RLGQAVTLTISLSDGAARPEALMLVADAFDK	RLGQAVTLTISLSDGAARPEALMLVADAFDK	97	31	4.45	34	19	19	10	1	4523.47	8.2401	Identified	437642	21.6	b3b14°b15°b17b17°b18°b19b20b22b23b23*b23°b24*b25b25°b28°b31°y1y2y4y4°y5y5°y6y16y16°y17y18y19y20y20°y21y31y31-H3PO4	51.9804	3060	254.824	129.883	0.0018	Green	34160	3309.69	3309.69
1388	Q8PF57_XANAC	Q8PF57	Extracytoplasmic sigma factor OS=Xanthomonas axonopodis pv. citri (strain 306) OX=190486 GN=ecfR PE=3 SV=1	Regular	38422.5	0	19910.8	762	45	18	93.85	376934400	197426000	142355500			Green		0	17	Pass2	MissedCleavage	None	3229.72	RLGQAVTLTISLSDGAARPEALMLVADAFDK	RLGQAVTLTISLSDGAARPEALMLVADAFDK	97	31	4.45	15	6	6	1	0	674.89	7.4138	Missing	11292	9.5	b6*b9b13b16°y5°y6y10y18°y19y19°y20	49.158	3060	254.824	87.4121	0.0002	Green	31882	3229.73	3229.73
1388	Q8PF57_XANAC	Q8PF57	Extracytoplasmic sigma factor OS=Xanthomonas axonopodis pv. citri (strain 306) OX=190486 GN=ecfR PE=3 SV=1	Regular	38422.5	0	19910.8	762	45	18	93.85	376934400	197426000	142355500			Green		0	42	Pass2	VarMod	Phosphoryl+STY(13)	3309.69	RLGQAVTLTISLSDGAARPEALMLVADAFDK	RLGQAVTLTISLSDGAARPEALMLVADAFDK	97	31	4.45	32	5	5	0	0	651.1	7.3982	Identified	26559	4	b2b7b7°b9b9°b12*b17°b18-H3PO4b19b27*y6y10°y24°y24-H3PO4	47.6751	3060	254.824	87.4121	0	Green	30454	3309.69	3309.69
1388	Q8PF57_XANAC	Q8PF57	Extracytoplasmic sigma factor OS=Xanthomonas axonopodis pv. citri (strain 306) OX=190486 GN=ecfR PE=3 SV=1	Regular	38422.5	0	19910.8	762	45	18	93.85	376934400	197426000	142355500			Green		0	43	Pass2	VarMod	Phosphoryl+STY(*);Phosphoryl+STY(*)	3389.66	RLGQAVTLTISLSDGAARPEALMLVADAFDK	RLGQAVTLTISLSDGAARPEALMLVADAFDK	97	31	4.45	35	5	5	0	1	322.089	7.0926	Missing	6999	3.5	b2b4b5*b9b11-H3PO4b13*b14b19-2(H3PO4)b22*b23°b23-2(H3PO4)b26*b31*y15°y17	66.9201	3060	254.824	129.883	0	Green	42274	3389.65	3389.65
1388	Q8PF57_XANAC	Q8PF57	Extracytoplasmic sigma factor OS=Xanthomonas axonopodis pv. citri (strain 306) OX=190486 GN=ecfR PE=3 SV=1	Regular	38422.5	0	19910.8	762	45	18	93.85	376934400	197426000	142355500			Green		0	15	Pass2	MissedCleavage	None	1636.84	SRAHFYSVAALQMR	SRAHFYSVAALQMR	69	14	11.14	12	24	24	22	11	36903.6	9.1517		433483	20	b2b2°b3b3°b4b4°b5b5°b6b6°b7b7°b8b8°b9b10b11b12b12°b13b13°b14b14°y2y3y3*y4y4*y5y5*y6y6*y7y8y8*y8°y9y10y10*y10°y11y11°y12y12*y13*y14*	23.9564	1504	158.705	65.8036	0.0048	Green	4670	1636.84	1636.84
1388	Q8PF57_XANAC	Q8PF57	Extracytoplasmic sigma factor OS=Xanthomonas axonopodis pv. citri (strain 306) OX=190486 GN=ecfR PE=3 SV=1	Regular	38422.5	0	19910.8	762	45	18	93.85	376934400	197426000	142355500			Green		1	1	Pass1	PepFrag1	None	800.466	VWLAAQL	VWLAAQL	172	7	6.13	4	12	12	10	5	18106.7	8.8424		12570840	6	b2b3b4b5b6b6*b7y1y2y2*y3y3*y4y4*y5y5*y6y6*y7*	36.0269	764	101.039	162.078	0.2737	Green	17472	800.468	800.468
[truncated: 13 more columns]

## Sheet: Peptide identified_protein cov
		Peptides of EcfKA-cb001 identified by LC-MS/MS. The table presents peptides with highest scores corresponding to 93,85% coverage of the hit Extracytoplasmic sigma factor from Xanthomonas axonopodis (Protein entry: Q8PF57_XANAC).
		Protein Entry	Protein Description	Peptide Sequence	Peptide Unique Products	Peptide Raw Score	Peptide Score
		Q8PF57_XANAC (Score: 38422.4)	Extracytoplasmic sigma factor OS=Xanthomonas axonopodis pv. citri	AFALTELVGFSVAEAAEQLEVSVPTLER	50	181717	9.844
				AKAFALTELVGFSVAEAAEQLEVSVPTLER	54	109424	9.6237
				AHFYSVAALQMRHLLVDLAR	33	41293.2	9.2005
				SRAHFYSVAALQMR	24	36903.6	9.1517
				AGLQATELVHEAWMR	23	32436.3	9.0956
				AHFYSVAALQMR	19	28465.8	9.0389
				VWLAAQL	12	18106.7	8.8424
				RLGQAVTLTISLSDGAARPEALMLVADAFDK	32	17409.3	8.8254
				LGQAVTLTISLSDGAARPEALMLVADAFDKLAQVDER	41	17281.2	8.8222
				LEQGQQGFR	12	15861.4	8.7849
				HLLVDLAR	15	15002.5	8.7607
				QVYDVLRATAMR	17	12442.6	8.6795
				AFALTELVGFSVAEAAEQLEVSVPTLERDLR	26	11353.2	8.6397
				QVYDVLR	12	10384.2	8.601
				LAQVDER	8	7151.11	8.439
				LGQAVTLTISLSDGAARPEALMLVADAFDK	15	5171.98	8.2982
				DEPGAGDALAR	11	1853.5	7.8526
				HLLVDLARQQASAK	11	1538.85	7.7718
				MSELPITELLQAWQRDEPGAGDALAR	1	281.496	7.0341
